# Supplementary material for: Global soil metagenomics reveals distribution and predominance of Deltaproteobacteria in nitrogen-fixing microbiome
Source: Microbiome. 2024 May 24;12:95. doi: 10.1186/s40168-024-01812-1 (PMC11127431; doi:10.1186/s40168-024-01812-1)
Supplement: Supplementary file 3 — Supplementary Material 2. [file 40168_2024_1812_MOESM2_ESM.xlsx]

## Sheet: TableS1
Table S1. Metagenomic datasets used in this study. INSDC or MG-RAST accession numbers, environmental type along with latitudes and longitudes of sampling sites, and relevant peer-reviewed literatures ensuring the validity of the datasets are provided.
environment	sampleID	run	latitude	longitude	DOI	Authors	Year
cropland	C001	SRR8742589	45.36	-63.56	10.3389/fmicb.2019.01682	Yurgel et al.	2019
cropland	C001	SRR8742590	45.36	-63.56	10.3389/fmicb.2019.01682	Yurgel et al.	2019
cropland	C001	SRR8742591	45.36	-63.56	10.3389/fmicb.2019.01682	Yurgel et al.	2019
cropland	C001	SRR8742592	45.36	-63.56	10.3389/fmicb.2019.01682	Yurgel et al.	2019
cropland	C001	SRR8742594	45.36	-63.56	10.3389/fmicb.2019.01682	Yurgel et al.	2019
cropland	C001	SRR8742603	45.36	-63.56	10.3389/fmicb.2019.01682	Yurgel et al.	2019
cropland	C001	SRR8742604	45.36	-63.56	10.3389/fmicb.2019.01682	Yurgel et al.	2019
cropland	C001	SRR8742605	45.36	-63.56	10.3389/fmicb.2019.01682	Yurgel et al.	2019
cropland	C001	SRR8742606	45.36	-63.56	10.3389/fmicb.2019.01682	Yurgel et al.	2019
cropland	C001	SRR8742607	45.36	-63.56	10.3389/fmicb.2019.01682	Yurgel et al.	2019
cropland	C001	SRR8742611	45.36	-63.56	10.3389/fmicb.2019.01682	Yurgel et al.	2019
cropland	C001	SRR8742613	45.36	-63.56	10.3389/fmicb.2019.01682	Yurgel et al.	2019
cropland	C001	SRR8742614	45.36	-63.56	10.3389/fmicb.2019.01682	Yurgel et al.	2019
cropland	C001	SRR8742615	45.36	-63.56	10.3389/fmicb.2019.01682	Yurgel et al.	2019
cropland	C001	SRR8742616	45.36	-63.56	10.3389/fmicb.2019.01682	Yurgel et al.	2019
cropland	C001	SRR8742617	45.36	-63.56	10.3389/fmicb.2019.01682	Yurgel et al.	2019
cropland	C001	SRR8742618	45.36	-63.56	10.3389/fmicb.2019.01682	Yurgel et al.	2019
cropland	C001	SRR8742620	45.36	-63.56	10.3389/fmicb.2019.01682	Yurgel et al.	2019
cropland	C001	SRR8742621	45.36	-63.56	10.3389/fmicb.2019.01682	Yurgel et al.	2019
cropland	C001	SRR8742622	45.36	-63.56	10.3389/fmicb.2019.01682	Yurgel et al.	2019
cropland	C001	SRR8742624	45.36	-63.56	10.3389/fmicb.2019.01682	Yurgel et al.	2019
cropland	C001	SRR8742625	45.36	-63.56	10.3389/fmicb.2019.01682	Yurgel et al.	2019
cropland	C001	SRR8742626	45.36	-63.56	10.3389/fmicb.2019.01682	Yurgel et al.	2019
cropland	C001	SRR8742629	45.36	-63.56	10.3389/fmicb.2019.01682	Yurgel et al.	2019
cropland	C001	SRR8742632	45.36	-63.56	10.3389/fmicb.2019.01682	Yurgel et al.	2019
cropland	C001	SRR8742633	45.36	-63.56	10.3389/fmicb.2019.01682	Yurgel et al.	2019
cropland	C001	SRR8742636	45.36	-63.56	10.3389/fmicb.2019.01682	Yurgel et al.	2019
cropland	C001	SRR8742637	45.36	-63.56	10.3389/fmicb.2019.01682	Yurgel et al.	2019
cropland	C001	SRR8742638	45.36	-63.56	10.3389/fmicb.2019.01682	Yurgel et al.	2019
cropland	C001	SRR8742639	45.36	-63.56	10.3389/fmicb.2019.01682	Yurgel et al.	2019
cropland	C001	SRR8742640	45.36	-63.56	10.3389/fmicb.2019.01682	Yurgel et al.	2019
cropland	C001	SRR8742641	45.36	-63.56	10.3389/fmicb.2019.01682	Yurgel et al.	2019
cropland	C001	SRR8742642	45.36	-63.56	10.3389/fmicb.2019.01682	Yurgel et al.	2019
cropland	C001	SRR8742643	45.36	-63.56	10.3389/fmicb.2019.01682	Yurgel et al.	2019
cropland	C001	SRR8742650	45.36	-63.56	10.3389/fmicb.2019.01682	Yurgel et al.	2019
cropland	C001	SRR8742660	45.36	-63.56	10.3389/fmicb.2019.01682	Yurgel et al.	2019
cropland	C001	SRR8742661	45.36	-63.56	10.3389/fmicb.2019.01682	Yurgel et al.	2019
cropland	C001	SRR8742663	45.36	-63.56	10.3389/fmicb.2019.01682	Yurgel et al.	2019
cropland	C001	SRR8742664	45.36	-63.56	10.3389/fmicb.2019.01682	Yurgel et al.	2019
cropland	C001	SRR8742665	45.36	-63.56	10.3389/fmicb.2019.01682	Yurgel et al.	2019
cropland	C001	SRR8742667	45.36	-63.56	10.3389/fmicb.2019.01682	Yurgel et al.	2019
cropland	C001	SRR8742670	45.36	-63.56	10.3389/fmicb.2019.01682	Yurgel et al.	2019
cropland	C001	SRR8742671	45.36	-63.56	10.3389/fmicb.2019.01682	Yurgel et al.	2019
cropland	C001	SRR8742672	45.36	-63.56	10.3389/fmicb.2019.01682	Yurgel et al.	2019
cropland	C001	SRR8742673	45.36	-63.56	10.3389/fmicb.2019.01682	Yurgel et al.	2019
cropland	C001	SRR8742674	45.36	-63.56	10.3389/fmicb.2019.01682	Yurgel et al.	2019
cropland	C001	SRR8742676	45.36	-63.56	10.3389/fmicb.2019.01682	Yurgel et al.	2019
cropland	C001	SRR8742677	45.36	-63.56	10.3389/fmicb.2019.01682	Yurgel et al.	2019
cropland	C002	ERR1939165	40.296	-89.944	10.1128/AEM.01646-17	Orellana et al.	2018
cropland	C002	ERR1939166	40.296	-89.944	10.1128/AEM.01646-17	Orellana et al.	2018
cropland	C002	ERR1939167	40.296	-89.944	10.1128/AEM.01646-17	Orellana et al.	2018
cropland	C002	ERR1939168	40.296	-89.944	10.1128/AEM.01646-17	Orellana et al.	2018
cropland	C002	ERR1939169	40.296	-89.944	10.1128/AEM.01646-17	Orellana et al.	2018
cropland	C002	ERR1939170	40.296	-89.944	10.1128/AEM.01646-17	Orellana et al.	2018
cropland	C002	ERR1939171	40.296	-89.944	10.1128/AEM.01646-17	Orellana et al.	2018
cropland	C002	ERR1939172	40.296	-89.944	10.1128/AEM.01646-17	Orellana et al.	2018
cropland	C002	ERR1939173	40.296	-89.944	10.1128/AEM.01646-17	Orellana et al.	2018
cropland	C002	ERR1939174	40.296	-89.944	10.1128/AEM.01646-17	Orellana et al.	2018
cropland	C003	ERR1939266	40.075	-88.242	10.1128/AEM.01646-17	Orellana et al.	2018
cropland	C003	ERR1939267	40.075	-88.242	10.1128/AEM.01646-17	Orellana et al.	2018
cropland	C003	ERR1939268	40.075	-88.242	10.1128/AEM.01646-17	Orellana et al.	2018
cropland	C003	ERR1939269	40.075	-88.242	10.1128/AEM.01646-17	Orellana et al.	2018
cropland	C003	ERR1939270	40.075	-88.242	10.1128/AEM.01646-17	Orellana et al.	2018
cropland	C003	ERR1939271	40.075	-88.242	10.1128/AEM.01646-17	Orellana et al.	2018
cropland	C003	ERR1939272	40.075	-88.242	10.1128/AEM.01646-17	Orellana et al.	2018
cropland	C003	ERR1939273	40.075	-88.242	10.1128/AEM.01646-17	Orellana et al.	2018
cropland	C003	ERR1939274	40.075	-88.242	10.1128/AEM.01646-17	Orellana et al.	2018
cropland	C003	ERR1939275	40.075	-88.242	10.1128/AEM.01646-17	Orellana et al.	2018
cropland	C004	ERR5859550	51.8	-0.35	10.1128/mSystems.01056-20	Neal et al.	2021
cropland	C004	ERR5859551	51.8	-0.35	10.1128/mSystems.01056-20	Neal et al.	2021
cropland	C004	ERR5859552	51.8	-0.35	10.1128/mSystems.01056-20	Neal et al.	2021
cropland	C005	ERR4245117	51.82	11.7	10.3390/genes10060424	Nelkner et al.	2019
cropland	C005	ERR4245118	51.82	11.7	10.3390/genes10060424	Nelkner et al.	2019
cropland	C005	ERR4245119	51.82	11.7	10.3390/genes10060424	Nelkner et al.	2019
cropland	C005	ERR4245120	51.82	11.7	10.3390/genes10060424	Nelkner et al.	2019
cropland	C005	ERR4245121	51.82	11.7	10.3390/genes10060424	Nelkner et al.	2019
cropland	C005	ERR4245122	51.82	11.7	10.3390/genes10060424	Nelkner et al.	2019
cropland	C005	ERR4245123	51.82	11.7	10.3390/genes10060424	Nelkner et al.	2019
cropland	C005	ERR4245124	51.82	11.7	10.3390/genes10060424	Nelkner et al.	2019
cropland	C005	ERR4245125	51.82	11.7	10.3390/genes10060424	Nelkner et al.	2019
cropland	C005	ERR4245126	51.82	11.7	10.3390/genes10060424	Nelkner et al.	2019
cropland	C005	ERR4245127	51.82	11.7	10.3390/genes10060424	Nelkner et al.	2019
cropland	C005	ERR4245128	51.82	11.7	10.3390/genes10060424	Nelkner et al.	2019
cropland	C005	ERR4245129	51.82	11.7	10.3390/genes10060424	Nelkner et al.	2019
cropland	C005	ERR4245130	51.82	11.7	10.3390/genes10060424	Nelkner et al.	2019
cropland	C005	ERR4245131	51.82	11.7	10.3390/genes10060424	Nelkner et al.	2019
cropland	C005	ERR4245132	51.82	11.7	10.3390/genes10060424	Nelkner et al.	2019
cropland	C006	SRR6030929	42.9849	-81.2453	10.3390/microorganisms9040816	Links et al.	2021
cropland	C006	SRR6039439	42.9849	-81.2453	10.3390/microorganisms9040816	Links et al.	2021
cropland	C006	SRR6039440	42.9849	-81.2453	10.3390/microorganisms9040816	Links et al.	2021
cropland	C006	SRR6039441	42.9849	-81.2453	10.3390/microorganisms9040816	Links et al.	2021
cropland	C006	SRR6039442	42.9849	-81.2453	10.3390/microorganisms9040816	Links et al.	2021
cropland	C006	SRR6039452	42.9849	-81.2453	10.3390/microorganisms9040816	Links et al.	2021
cropland	C007	SRR3591800	-25.02	152.38	10.1038/s41598-017-17080-z	Paungfoo-Lonhienne et al.	2017
cropland	C007	SRR3592089	-25.02	152.38	10.1038/s41598-017-17080-z	Paungfoo-Lonhienne et al.	2017
cropland	C007	SRR3592090	-25.02	152.38	10.1038/s41598-017-17080-z	Paungfoo-Lonhienne et al.	2017
cropland	C007	SRR3592108	-25.02	152.38	10.1038/s41598-017-17080-z	Paungfoo-Lonhienne et al.	2017
cropland	C008	SRR5687767	41.7655	-111.814	10.1128/AEM.02278-19	Ouyang et al.	2020
cropland	C008	SRR5687768	41.7655	-111.814	10.1128/AEM.02278-19	Ouyang et al.	2020
cropland	C008	SRR5688500	41.7655	-111.814	10.1128/AEM.02278-19	Ouyang et al.	2020
cropland	C008	SRR5688572	41.7655	-111.814	10.1128/AEM.02278-19	Ouyang et al.	2020
cropland	C009	SRR10028477	-2.07142	102.792	10.1186/s40793-020-0353-3	Berkelmann et al.	2020
cropland	C009	SRR10028478	-2.07562	102.792	10.1186/s40793-020-0353-3	Berkelmann et al.	2020
cropland	C010	SRR10028483	-1.80506	103.264	10.1186/s40793-020-0353-3	Berkelmann et al.	2020
cropland	C011	SRR10028484	-1.85967	103.301	10.1186/s40793-020-0353-3	Berkelmann et al.	2020
cropland	C011	SRR10028489	-1.85789	103.308	10.1186/s40793-020-0353-3	Berkelmann et al.	2020
cropland	C012	SRR10028486	-1.87903	103.275	10.1186/s40793-020-0353-3	Berkelmann et al.	2020
cropland	C012	SRR10028490	-1.88353	103.268	10.1186/s40793-020-0353-3	Berkelmann et al.	2020
cropland	C013	SRR10028488	-1.78686	103.271	10.1186/s40793-020-0353-3	Berkelmann et al.	2020
cropland	C014	SRR10028487	-1.91097	103.267	10.1186/s40793-020-0353-3	Berkelmann et al.	2020
cropland	C014	SRR10028491	-1.90989	103.266	10.1186/s40793-020-0353-3	Berkelmann et al.	2020
cropland	C015	SRR10028501	-2.07726	102.773	10.1186/s40793-020-0353-3	Berkelmann et al.	2020
cropland	C016	SRR10028506	-2.05046	102.753	10.1186/s40793-020-0353-3	Berkelmann et al.	2020
cropland	C017	SRR10028502	-2.09601	102.783	10.1186/s40793-020-0353-3	Berkelmann et al.	2020
cropland	C018	SRR10028503	-2.08534	102.79	10.1186/s40793-020-0353-3	Berkelmann et al.	2020
cropland	C019	SRR10028504	-2.09241	102.803	10.1186/s40793-020-0353-3	Berkelmann et al.	2020
cropland	C020	SRR10028505	-2.07392	102.815	10.1186/s40793-020-0353-3	Berkelmann et al.	2020
cropland	C021	SRR7013858	50.28	-107.8	10.1111/1462-2920.14824	Li et al.	2019
cropland	C021	SRR7013859	50.28	-107.8	10.1111/1462-2920.14824	Li et al.	2019
cropland	C021	SRR7013860	50.28	-107.8	10.1111/1462-2920.14824	Li et al.	2019
cropland	C021	SRR7013861	50.28	-107.8	10.1111/1462-2920.14824	Li et al.	2019
cropland	C021	SRR7013862	50.28	-107.8	10.1111/1462-2920.14824	Li et al.	2019
cropland	C021	SRR7013863	50.28	-107.8	10.1111/1462-2920.14824	Li et al.	2019
cropland	C021	SRR7013864	50.28	-107.8	10.1111/1462-2920.14824	Li et al.	2019
cropland	C021	SRR7013865	50.28	-107.8	10.1111/1462-2920.14824	Li et al.	2019
cropland	C021	SRR7013866	50.28	-107.8	10.1111/1462-2920.14824	Li et al.	2019
cropland	C021	SRR7013867	50.28	-107.8	10.1111/1462-2920.14824	Li et al.	2019
cropland	C021	SRR7013868	50.28	-107.8	10.1111/1462-2920.14824	Li et al.	2019
cropland	C021	SRR7013869	50.28	-107.8	10.1111/1462-2920.14824	Li et al.	2019
cropland	C021	SRR7013870	50.28	-107.8	10.1111/1462-2920.14824	Li et al.	2019
cropland	C021	SRR7013871	50.28	-107.8	10.1111/1462-2920.14824	Li et al.	2019
cropland	C021	SRR7013872	50.28	-107.8	10.1111/1462-2920.14824	Li et al.	2019
cropland	C021	SRR7013873	50.28	-107.8	10.1111/1462-2920.14824	Li et al.	2019
cropland	C021	SRR7013874	50.28	-107.8	10.1111/1462-2920.14824	Li et al.	2019
cropland	C021	SRR7013875	50.28	-107.8	10.1111/1462-2920.14824	Li et al.	2019
cropland	C021	SRR7013876	50.28	-107.8	10.1111/1462-2920.14824	Li et al.	2019
cropland	C021	SRR7013877	50.28	-107.8	10.1111/1462-2920.14824	Li et al.	2019
cropland	C021	SRR7013878	50.28	-107.8	10.1111/1462-2920.14824	Li et al.	2019
cropland	C021	SRR7013879	50.28	-107.8	10.1111/1462-2920.14824	Li et al.	2019
cropland	C021	SRR7013880	50.28	-107.8	10.1111/1462-2920.14824	Li et al.	2019
cropland	C021	SRR7013881	50.28	-107.8	10.1111/1462-2920.14824	Li et al.	2019
cropland	C021	SRR7013882	50.28	-107.8	10.1111/1462-2920.14824	Li et al.	2019
cropland	C021	SRR7013883	50.28	-107.8	10.1111/1462-2920.14824	Li et al.	2019
cropland	C021	SRR7013884	50.28	-107.8	10.1111/1462-2920.14824	Li et al.	2019
cropland	C021	SRR7013885	50.28	-107.8	10.1111/1462-2920.14824	Li et al.	2019
cropland	C021	SRR7013886	50.28	-107.8	10.1111/1462-2920.14824	Li et al.	2019
cropland	C021	SRR7013887	50.28	-107.8	10.1111/1462-2920.14824	Li et al.	2019
cropland	C021	SRR7013888	50.28	-107.8	10.1111/1462-2920.14824	Li et al.	2019
cropland	C021	SRR7013889	50.28	-107.8	10.1111/1462-2920.14824	Li et al.	2019
cropland	C021	SRR7013890	50.28	-107.8	10.1111/1462-2920.14824	Li et al.	2019
cropland	C021	SRR7013891	50.28	-107.8	10.1111/1462-2920.14824	Li et al.	2019
cropland	C021	SRR7013892	50.28	-107.8	10.1111/1462-2920.14824	Li et al.	2019
cropland	C021	SRR7013893	50.28	-107.8	10.1111/1462-2920.14824	Li et al.	2019
cropland	C021	SRR7013894	50.28	-107.8	10.1111/1462-2920.14824	Li et al.	2019
cropland	C021	SRR7013895	50.28	-107.8	10.1111/1462-2920.14824	Li et al.	2019
cropland	C021	SRR7013896	50.28	-107.8	10.1111/1462-2920.14824	Li et al.	2019
cropland	C021	SRR7013897	50.28	-107.8	10.1111/1462-2920.14824	Li et al.	2019
cropland	C021	SRR7013898	50.28	-107.8	10.1111/1462-2920.14824	Li et al.	2019
cropland	C021	SRR7013899	50.28	-107.8	10.1111/1462-2920.14824	Li et al.	2019
cropland	C021	SRR7013900	50.28	-107.8	10.1111/1462-2920.14824	Li et al.	2019
cropland	C021	SRR7013901	50.28	-107.8	10.1111/1462-2920.14824	Li et al.	2019
cropland	C021	SRR7013902	50.28	-107.8	10.1111/1462-2920.14824	Li et al.	2019
cropland	C021	SRR7013903	50.28	-107.8	10.1111/1462-2920.14824	Li et al.	2019
cropland	C021	SRR7013904	50.28	-107.8	10.1111/1462-2920.14824	Li et al.	2019
cropland	C021	SRR7013905	50.28	-107.8	10.1111/1462-2920.14824	Li et al.	2019
cropland	C021	SRR7013906	50.28	-107.8	10.1111/1462-2920.14824	Li et al.	2019
cropland	C021	SRR7013907	50.28	-107.8	10.1111/1462-2920.14824	Li et al.	2019
cropland	C021	SRR7013908	50.28	-107.8	10.1111/1462-2920.14824	Li et al.	2019
cropland	C021	SRR7013909	50.28	-107.8	10.1111/1462-2920.14824	Li et al.	2019
cropland	C021	SRR7013910	50.28	-107.8	10.1111/1462-2920.14824	Li et al.	2019
cropland	C021	SRR7013911	50.28	-107.8	10.1111/1462-2920.14824	Li et al.	2019
cropland	C021	SRR7013912	50.28	-107.8	10.1111/1462-2920.14824	Li et al.	2019
cropland	C021	SRR7013913	50.28	-107.8	10.1111/1462-2920.14824	Li et al.	2019
cropland	C021	SRR7013914	50.28	-107.8	10.1111/1462-2920.14824	Li et al.	2019
cropland	C021	SRR7013915	50.28	-107.8	10.1111/1462-2920.14824	Li et al.	2019
cropland	C021	SRR7013916	50.28	-107.8	10.1111/1462-2920.14824	Li et al.	2019
cropland	C021	SRR7013917	50.28	-107.8	10.1111/1462-2920.14824	Li et al.	2019
cropland	C021	SRR7013918	50.28	-107.8	10.1111/1462-2920.14824	Li et al.	2019
cropland	C021	SRR7013919	50.28	-107.8	10.1111/1462-2920.14824	Li et al.	2019
cropland	C021	SRR7013920	50.28	-107.8	10.1111/1462-2920.14824	Li et al.	2019
cropland	C021	SRR7013921	50.28	-107.8	10.1111/1462-2920.14824	Li et al.	2019
cropland	C021	SRR7013922	50.28	-107.8	10.1111/1462-2920.14824	Li et al.	2019
cropland	C021	SRR7013923	50.28	-107.8	10.1111/1462-2920.14824	Li et al.	2019
cropland	C021	SRR7013924	50.28	-107.8	10.1111/1462-2920.14824	Li et al.	2019
cropland	C021	SRR7013925	50.28	-107.8	10.1111/1462-2920.14824	Li et al.	2019
cropland	C021	SRR7013926	50.28	-107.8	10.1111/1462-2920.14824	Li et al.	2019
cropland	C021	SRR7013927	50.28	-107.8	10.1111/1462-2920.14824	Li et al.	2019
cropland	C021	SRR7013928	50.28	-107.8	10.1111/1462-2920.14824	Li et al.	2019
cropland	C021	SRR7013929	50.28	-107.8	10.1111/1462-2920.14824	Li et al.	2019
cropland	C022	SRR12915122	44.677	-90.177	10.1128/mBio.00798-21	Sukhum et al.	2021
cropland	C022	SRR12915123	44.677	-90.177	10.1128/mBio.00798-21	Sukhum et al.	2021
cropland	C022	SRR12915127	44.677	-90.177	10.1128/mBio.00798-21	Sukhum et al.	2021
cropland	C022	SRR12915128	44.677	-90.177	10.1128/mBio.00798-21	Sukhum et al.	2021
cropland	C022	SRR12915133	44.677	-90.177	10.1128/mBio.00798-21	Sukhum et al.	2021
cropland	C022	SRR12915134	44.677	-90.177	10.1128/mBio.00798-21	Sukhum et al.	2021
cropland	C022	SRR12915139	44.677	-90.177	10.1128/mBio.00798-21	Sukhum et al.	2021
cropland	C022	SRR12915140	44.677	-90.177	10.1128/mBio.00798-21	Sukhum et al.	2021
cropland	C022	SRR12915142	44.677	-90.177	10.1128/mBio.00798-21	Sukhum et al.	2021
cropland	C022	SRR12915143	44.677	-90.177	10.1128/mBio.00798-21	Sukhum et al.	2021
cropland	C022	SRR12915144	44.677	-90.177	10.1128/mBio.00798-21	Sukhum et al.	2021
cropland	C022	SRR12915149	44.677	-90.177	10.1128/mBio.00798-21	Sukhum et al.	2021
cropland	C022	SRR12915150	44.677	-90.177	10.1128/mBio.00798-21	Sukhum et al.	2021
cropland	C022	SRR12915156	44.677	-90.177	10.1128/mBio.00798-21	Sukhum et al.	2021
cropland	C022	SRR12915157	44.677	-90.177	10.1128/mBio.00798-21	Sukhum et al.	2021
cropland	C022	SRR12915158	44.677	-90.177	10.1128/mBio.00798-21	Sukhum et al.	2021
cropland	C022	SRR12915159	44.677	-90.177	10.1128/mBio.00798-21	Sukhum et al.	2021
cropland	C022	SRR12915160	44.677	-90.177	10.1128/mBio.00798-21	Sukhum et al.	2021
cropland	C022	SRR12915164	44.677	-90.177	10.1128/mBio.00798-21	Sukhum et al.	2021
cropland	C022	SRR12915165	44.677	-90.177	10.1128/mBio.00798-21	Sukhum et al.	2021
cropland	C022	SRR12915170	44.677	-90.177	10.1128/mBio.00798-21	Sukhum et al.	2021
cropland	C022	SRR12915172	44.677	-90.177	10.1128/mBio.00798-21	Sukhum et al.	2021
cropland	C022	SRR12915177	44.677	-90.177	10.1128/mBio.00798-21	Sukhum et al.	2021
cropland	C022	SRR12915178	44.677	-90.177	10.1128/mBio.00798-21	Sukhum et al.	2021
cropland	C022	SRR12915180	44.677	-90.177	10.1128/mBio.00798-21	Sukhum et al.	2021
cropland	C022	SRR12915181	44.677	-90.177	10.1128/mBio.00798-21	Sukhum et al.	2021
cropland	C022	SRR12915185	44.677	-90.177	10.1128/mBio.00798-21	Sukhum et al.	2021
cropland	C022	SRR12915186	44.677	-90.177	10.1128/mBio.00798-21	Sukhum et al.	2021
cropland	C022	SRR12915187	44.677	-90.177	10.1128/mBio.00798-21	Sukhum et al.	2021
cropland	C022	SRR12915192	44.677	-90.177	10.1128/mBio.00798-21	Sukhum et al.	2021
cropland	C022	SRR12915193	44.677	-90.177	10.1128/mBio.00798-21	Sukhum et al.	2021
cropland	C022	SRR12915196	44.677	-90.177	10.1128/mBio.00798-21	Sukhum et al.	2021
cropland	C022	SRR12915199	44.677	-90.177	10.1128/mBio.00798-21	Sukhum et al.	2021
cropland	C022	SRR12915200	44.677	-90.177	10.1128/mBio.00798-21	Sukhum et al.	2021
cropland	C022	SRR12915204	44.677	-90.177	10.1128/mBio.00798-21	Sukhum et al.	2021
cropland	C022	SRR12915205	44.677	-90.177	10.1128/mBio.00798-21	Sukhum et al.	2021
cropland	C022	SRR12915210	44.677	-90.177	10.1128/mBio.00798-21	Sukhum et al.	2021
cropland	C022	SRR12915211	44.677	-90.177	10.1128/mBio.00798-21	Sukhum et al.	2021
cropland	C022	SRR12915215	44.677	-90.177	10.1128/mBio.00798-21	Sukhum et al.	2021
cropland	C022	SRR12915216	44.677	-90.177	10.1128/mBio.00798-21	Sukhum et al.	2021
cropland	C022	SRR12915221	44.677	-90.177	10.1128/mBio.00798-21	Sukhum et al.	2021
cropland	C022	SRR12915222	44.677	-90.177	10.1128/mBio.00798-21	Sukhum et al.	2021
cropland	C022	SRR12915231	44.677	-90.177	10.1128/mBio.00798-21	Sukhum et al.	2021
cropland	C022	SRR12915232	44.677	-90.177	10.1128/mBio.00798-21	Sukhum et al.	2021
cropland	C022	SRR12915238	44.677	-90.177	10.1128/mBio.00798-21	Sukhum et al.	2021
cropland	C022	SRR12915239	44.677	-90.177	10.1128/mBio.00798-21	Sukhum et al.	2021
cropland	C022	SRR12915244	44.677	-90.177	10.1128/mBio.00798-21	Sukhum et al.	2021
cropland	C022	SRR12915245	44.677	-90.177	10.1128/mBio.00798-21	Sukhum et al.	2021
cropland	C022	SRR12915251	44.677	-90.177	10.1128/mBio.00798-21	Sukhum et al.	2021
cropland	C022	SRR12915252	44.677	-90.177	10.1128/mBio.00798-21	Sukhum et al.	2021
cropland	C022	SRR12915253	44.677	-90.177	10.1128/mBio.00798-21	Sukhum et al.	2021
cropland	C022	SRR12915258	44.677	-90.177	10.1128/mBio.00798-21	Sukhum et al.	2021
cropland	C022	SRR12915260	44.677	-90.177	10.1128/mBio.00798-21	Sukhum et al.	2021
cropland	C022	SRR12915265	44.677	-90.177	10.1128/mBio.00798-21	Sukhum et al.	2021
cropland	C022	SRR12915266	44.677	-90.177	10.1128/mBio.00798-21	Sukhum et al.	2021
cropland	C022	SRR12915270	44.677	-90.177	10.1128/mBio.00798-21	Sukhum et al.	2021
cropland	C022	SRR12915271	44.677	-90.177	10.1128/mBio.00798-21	Sukhum et al.	2021
cropland	C022	SRR12915276	44.677	-90.177	10.1128/mBio.00798-21	Sukhum et al.	2021
cropland	C022	SRR12915281	44.677	-90.177	10.1128/mBio.00798-21	Sukhum et al.	2021
cropland	C022	SRR12915284	44.677	-90.177	10.1128/mBio.00798-21	Sukhum et al.	2021
cropland	C022	SRR12915287	44.677	-90.177	10.1128/mBio.00798-21	Sukhum et al.	2021
cropland	C022	SRR12915288	44.677	-90.177	10.1128/mBio.00798-21	Sukhum et al.	2021
cropland	C022	SRR12915293	44.677	-90.177	10.1128/mBio.00798-21	Sukhum et al.	2021
cropland	C022	SRR12915295	44.677	-90.177	10.1128/mBio.00798-21	Sukhum et al.	2021
cropland	C022	SRR12915301	44.677	-90.177	10.1128/mBio.00798-21	Sukhum et al.	2021
cropland	C022	SRR12915302	44.677	-90.177	10.1128/mBio.00798-21	Sukhum et al.	2021
cropland	C022	SRR12915308	44.677	-90.177	10.1128/mBio.00798-21	Sukhum et al.	2021
cropland	C022	SRR12915309	44.677	-90.177	10.1128/mBio.00798-21	Sukhum et al.	2021
cropland	C022	SRR12915313	44.677	-90.177	10.1128/mBio.00798-21	Sukhum et al.	2021
cropland	C022	SRR12915315	44.677	-90.177	10.1128/mBio.00798-21	Sukhum et al.	2021
cropland	C022	SRR12915320	44.677	-90.177	10.1128/mBio.00798-21	Sukhum et al.	2021
cropland	C022	SRR12915321	44.677	-90.177	10.1128/mBio.00798-21	Sukhum et al.	2021
cropland	C022	SRR12915327	44.677	-90.177	10.1128/mBio.00798-21	Sukhum et al.	2021
cropland	C022	SRR12915328	44.677	-90.177	10.1128/mBio.00798-21	Sukhum et al.	2021
cropland	C022	SRR12915332	44.677	-90.177	10.1128/mBio.00798-21	Sukhum et al.	2021
cropland	C022	SRR12915333	44.677	-90.177	10.1128/mBio.00798-21	Sukhum et al.	2021
cropland	C022	SRR12915334	44.677	-90.177	10.1128/mBio.00798-21	Sukhum et al.	2021
cropland	C022	SRR12915339	44.677	-90.177	10.1128/mBio.00798-21	Sukhum et al.	2021
cropland	C022	SRR12915340	44.677	-90.177	10.1128/mBio.00798-21	Sukhum et al.	2021
cropland	C022	SRR12915347	44.677	-90.177	10.1128/mBio.00798-21	Sukhum et al.	2021
cropland	C023	SRR11823711	44.18	86.02	10.1007/s11356-020-10267-4	Wang et al.	2020
cropland	C023	SRR11823712	44.18	86.02	10.1007/s11356-020-10267-4	Wang et al.	2020
cropland	C023	SRR11823713	44.18	86.02	10.1007/s11356-020-10267-4	Wang et al.	2020
cropland	C023	SRR11823714	44.18	86.02	10.1007/s11356-020-10267-4	Wang et al.	2020
cropland	C023	SRR11823715	44.18	86.02	10.1007/s11356-020-10267-4	Wang et al.	2020
cropland	C023	SRR11823716	44.18	86.02	10.1007/s11356-020-10267-4	Wang et al.	2020
cropland	C023	SRR11823717	44.18	86.02	10.1007/s11356-020-10267-4	Wang et al.	2020
cropland	C023	SRR11823718	44.18	86.02	10.1007/s11356-020-10267-4	Wang et al.	2020
cropland	C023	SRR11823719	44.18	86.02	10.1007/s11356-020-10267-4	Wang et al.	2020
cropland	C023	SRR11823721	44.18	86.02	10.1007/s11356-020-10267-4	Wang et al.	2020
cropland	C023	SRR11823722	44.18	86.02	10.1007/s11356-020-10267-4	Wang et al.	2020
cropland	C024	DRR336845,DRR336857,DRR336869__JU01	43.0094	141.409	(This study)	-	-
cropland	C025	DRR336846,DRR336858,DRR336870__JU02	34.0772	133.682	(This study)	-	-
cropland	C026	DRR336847,DRR336859,DRR336871__JU03	36.0249	140.107	(This study)	-	-
cropland	C027	DRR336848,DRR336860,DRR336872__JU04	32.9548	131.086	(This study)	-	-
cropland	C028	mgm4637857	40.4638	-103.035	-	-	-
cropland	C028	mgm4637858	40.4639	-103.035	-	-	-
cropland	C028	mgm4637859	40.4653	-103.032	-	-	-
cropland	C028	mgm4637860	40.4651	-103.032	-	-	-
cropland	C028	mgm4637861	40.4652	-103.032	-	-	-
cropland	C028	mgm4637862	40.4652	-103.032	-	-	-
cropland	C028	mgm4637863	40.4631	-103.033	-	-	-
cropland	C028	mgm4637864	40.463	-103.033	-	-	-
cropland	C028	mgm4637865	40.4631	-103.033	-	-	-
cropland	C028	mgm4637866	40.4631	-103.033	-	-	-
cropland	C028	mgm4637867	40.4608	-103.034	-	-	-
cropland	C028	mgm4637868	40.4607	-103.033	-	-	-
cropland	C028	mgm4664878	40.4607	-103.033	-	-	-
cropland	C028	mgm4664880	40.4639	-103.035	-	-	-
cropland	C028	mgm4664899	40.4652	-103.032	-	-	-
cropland	C028	mgm4664921	40.4631	-103.033	-	-	-
cropland	C028	mgm4664927	40.4639	-103.035	-	-	-
cropland	C028	mgm4664931	40.4653	-103.035	-	-	-
cropland	C029	mgm4664898	40.4747	-103.024	-	-	-
cropland	C030	SRR12823097	46.2528	119.737	10.1111/1462-2920.15785	Cha et al.	2021
cropland	C030	SRR12823098	46.2528	119.737	10.1111/1462-2920.15785	Cha et al.	2021
cropland	C030	SRR12823099	46.2528	119.737	10.1111/1462-2920.15785	Cha et al.	2021
cropland	C030	SRR12823100	46.2528	119.737	10.1111/1462-2920.15785	Cha et al.	2021
cropland	C030	SRR12823102	46.2528	119.737	10.1111/1462-2920.15785	Cha et al.	2021
cropland	C030	SRR12823103	46.2528	119.737	10.1111/1462-2920.15785	Cha et al.	2021
cropland	C030	SRR12823104	46.2528	119.737	10.1111/1462-2920.15785	Cha et al.	2021
cropland	C030	SRR12823106	46.2528	119.737	10.1111/1462-2920.15785	Cha et al.	2021
cropland	C030	SRR12823107	46.2528	119.737	10.1111/1462-2920.15785	Cha et al.	2021
cropland	C030	SRR12823108	46.2528	119.737	10.1111/1462-2920.15785	Cha et al.	2021
cropland	C030	SRR12823109	46.2528	119.737	10.1111/1462-2920.15785	Cha et al.	2021
cropland	C030	SRR12823110	46.2528	119.737	10.1111/1462-2920.15785	Cha et al.	2021
cropland	C030	SRR12823111	46.2528	119.737	10.1111/1462-2920.15785	Cha et al.	2021
cropland	C030	SRR12823112	46.2528	119.737	10.1111/1462-2920.15785	Cha et al.	2021
cropland	C030	SRR12823113	46.2528	119.737	10.1111/1462-2920.15785	Cha et al.	2021
cropland	C030	SRR12823114	46.2528	119.737	10.1111/1462-2920.15785	Cha et al.	2021
cropland	C030	SRR12823115	46.2528	119.737	10.1111/1462-2920.15785	Cha et al.	2021
cropland	C030	SRR12823116	46.2528	119.737	10.1111/1462-2920.15785	Cha et al.	2021
cropland	C030	SRR12823117	46.2528	119.737	10.1111/1462-2920.15785	Cha et al.	2021
cropland	C030	SRR12823119	46.2528	119.737	10.1111/1462-2920.15785	Cha et al.	2021
cropland	C031	SRR5626761	47.3	8.01	10.1186/s40793-019-0341-7	Cania et al.	2019
cropland	C031	SRR5626763	47.3	8.01	10.1186/s40793-019-0341-7	Cania et al.	2019
cropland	C031	SRR5626766	47.3	8.01	10.1186/s40793-019-0341-7	Cania et al.	2019
cropland	C031	SRR5626773	47.3	8.01	10.1186/s40793-019-0341-7	Cania et al.	2019
cropland	C031	SRR5626774	47.3	8.01	10.1186/s40793-019-0341-7	Cania et al.	2019
cropland	C032	DRR522850	34.6	133.6	(This study)	-	-
cropland	C033	DRR522852	34.3	133.8	(This study)	-	-
cropland	C034	DRR522854	43.8	141.9	(This study)	-	-
forest	F001	SRR10028479	-2.14044	102.851	10.1186/s40793-020-0353-3	Berkelmann et al.	2020
forest	F002	SRR10028480	-2.01579	102.753	10.1186/s40793-020-0353-3	Berkelmann et al.	2020
forest	F003	SRR10028482	-2.03027	102.771	10.1186/s40793-020-0353-3	Berkelmann et al.	2020
forest	F004	SRR10028493	-1.84914	103.3	10.1186/s40793-020-0353-3	Berkelmann et al.	2020
forest	F005	SRR10028494	-1.82553	103.294	10.1186/s40793-020-0353-3	Berkelmann et al.	2020
forest	F006	SRR10028481	-2.06354	102.801	10.1186/s40793-020-0353-3	Berkelmann et al.	2020
forest	F007	SRR10028492	-1.78536	103.277	10.1186/s40793-020-0353-3	Berkelmann et al.	2020
forest	F008	SRR10028495	-1.92778	103.259	10.1186/s40793-020-0353-3	Berkelmann et al.	2020
forest	F009	SRR10028485	-1.94188	102.581	10.1007/s11356-020-10267-4	Wang et al.	2020
forest	F009	SRR10028496	-1.94329	102.581	10.1007/s11356-020-10267-4	Wang et al.	2020
forest	F010	SRR10028507	-1.98197	102.751	10.1007/s11356-020-10267-4	Wang et al.	2020
forest	F011	SRR10028508	-1.99514	102.752	10.1007/s11356-020-10267-4	Wang et al.	2020
forest	F012	SRR10028500	-2.15275	103.35	10.1007/s11356-020-10267-4	Wang et al.	2020
forest	F013	SRR10028499	-2.15817	103.334	10.1007/s11356-020-10267-4	Wang et al.	2020
forest	F014	SRR10028498	-2.17503	103.333	10.1007/s11356-020-10267-4	Wang et al.	2020
forest	F015	SRR10028497	-2.18756	103.343	10.1007/s11356-020-10267-4	Wang et al.	2020
forest	F016	ERR1877739	-0.06	114.01	10.1038/s41586-018-0386-6	Bahram et al.	2018
forest	F017	ERR1877851	-0.35	-72.06	10.1038/s41586-018-0386-6	Bahram et al.	2018
forest	F017	ERR1877852	-0.35	-72.06	10.1038/s41586-018-0386-6	Bahram et al.	2018
forest	F018	ERR1877935	-0.38	-72.24	10.1038/s41586-018-0386-6	Bahram et al.	2018
forest	F018	ERR1877936	-0.38	-72.24	10.1038/s41586-018-0386-6	Bahram et al.	2018
forest	F019	ERR1877752	-0.39	-72.05	10.1038/s41586-018-0386-6	Bahram et al.	2018
forest	F020	ERR1877703	-0.4	-72.08	10.1038/s41586-018-0386-6	Bahram et al.	2018
forest	F020	ERR1877704	-0.4	-72.08	10.1038/s41586-018-0386-6	Bahram et al.	2018
forest	F021	ERR1877707	-0.55	-71.36	10.1038/s41586-018-0386-6	Bahram et al.	2018
forest	F021	ERR1877708	-0.55	-71.36	10.1038/s41586-018-0386-6	Bahram et al.	2018
forest	F022	ERR1877860	-12.7	131	10.1038/s41586-018-0386-6	Bahram et al.	2018
forest	F023	ERR1877857	-17.02	145.58	10.1038/s41586-018-0386-6	Bahram et al.	2018
forest	F023	ERR1877858	-17.02	145.58	10.1038/s41586-018-0386-6	Bahram et al.	2018
forest	F024	ERR1877741	-17.02	145.6	10.1038/s41586-018-0386-6	Bahram et al.	2018
forest	F025	ERR1877849	-18.92	47.92	10.1038/s41586-018-0386-6	Bahram et al.	2018
forest	F025	ERR1877850	-18.92	47.92	10.1038/s41586-018-0386-6	Bahram et al.	2018
forest	F026	ERR1877790	-24.95	47	10.1038/s41586-018-0386-6	Bahram et al.	2018
forest	F026	ERR1877791	-24.95	47	10.1038/s41586-018-0386-6	Bahram et al.	2018
forest	F026	ERR1877842	-24.95	47	10.1038/s41586-018-0386-6	Bahram et al.	2018
forest	F027	ERR1877765	-25.06	46.87	10.1038/s41586-018-0386-6	Bahram et al.	2018
forest	F028	ERR1877730	-28.21	153.19	10.1038/s41586-018-0386-6	Bahram et al.	2018
forest	F029	ERR1877660	-3.6	-69.53	10.1038/s41586-018-0386-6	Bahram et al.	2018
forest	F029	ERR1877661	-3.6	-69.53	10.1038/s41586-018-0386-6	Bahram et al.	2018
forest	F030	ERR1877811	-33.18	117.05	10.1038/s41586-018-0386-6	Bahram et al.	2018
forest	F030	ERR1877812	-33.18	117.05	10.1038/s41586-018-0386-6	Bahram et al.	2018
forest	F031	ERR1877784	-33.54	117.09	10.1038/s41586-018-0386-6	Bahram et al.	2018
forest	F032	ERR1877698	-34.36	116.29	10.1038/s41586-018-0386-6	Bahram et al.	2018
forest	F033	ERR1877797	-34.95	116.76	10.1038/s41586-018-0386-6	Bahram et al.	2018
forest	F034	ERR1877792	-34.96	117.44	10.1038/s41586-018-0386-6	Bahram et al.	2018
forest	F035	ERR1877658	-35	116.65	10.1038/s41586-018-0386-6	Bahram et al.	2018
forest	F036	ERR1877826	-37.49	145.83	10.1038/s41586-018-0386-6	Bahram et al.	2018
forest	F037	ERR1877778	-4.01	-69.9	10.1038/s41586-018-0386-6	Bahram et al.	2018
forest	F038	ERR1877762	-40.13	-71.66	10.1038/s41586-018-0386-6	Bahram et al.	2018
forest	F038	ERR1877763	-40.13	-71.66	10.1038/s41586-018-0386-6	Bahram et al.	2018
forest	F039	ERR1877716	-40.13	-71.68	10.1038/s41586-018-0386-6	Bahram et al.	2018
forest	F040	ERR1877673	-41.08	-71.55	10.1038/s41586-018-0386-6	Bahram et al.	2018
forest	F040	ERR1877674	-41.08	-71.55	10.1038/s41586-018-0386-6	Bahram et al.	2018
forest	F041	ERR1877742	-41.2	-71.82	10.1038/s41586-018-0386-6	Bahram et al.	2018
forest	F042	ERR1877699	-41.26	-71.29	10.1038/s41586-018-0386-6	Bahram et al.	2018
forest	F043	ERR1877893	-42.3	172.1	10.1038/s41586-018-0386-6	Bahram et al.	2018
forest	F044	ERR1877767	-42.76	171.69	10.1038/s41586-018-0386-6	Bahram et al.	2018
forest	F045	ERR1877783	-42.78	-71.47	10.1038/s41586-018-0386-6	Bahram et al.	2018
forest	F046	ERR1877663	-42.83	146.37	10.1038/s41586-018-0386-6	Bahram et al.	2018
forest	F047	ERR1877725	-43.09	146.65	10.1038/s41586-018-0386-6	Bahram et al.	2018
forest	F048	ERR1877903	-43.18	172.22	10.1038/s41586-018-0386-6	Bahram et al.	2018
forest	F049	ERR1877911	-44.07	-73.1	10.1038/s41586-018-0386-6	Bahram et al.	2018
forest	F049	ERR1877912	-44.07	-73.1	10.1038/s41586-018-0386-6	Bahram et al.	2018
forest	F050	ERR1877864	-44.83	-71.73	10.1038/s41586-018-0386-6	Bahram et al.	2018
forest	F051	ERR1877909	-49.38	-72.88	10.1038/s41586-018-0386-6	Bahram et al.	2018
forest	F052	ERR1877816	-5.82	145.14	10.1038/s41586-018-0386-6	Bahram et al.	2018
forest	F052	ERR1877817	-5.82	145.14	10.1038/s41586-018-0386-6	Bahram et al.	2018
forest	F052	ERR1877818	-5.82	145.14	10.1038/s41586-018-0386-6	Bahram et al.	2018
forest	F052	ERR1877819	-5.82	145.14	10.1038/s41586-018-0386-6	Bahram et al.	2018
forest	F052	ERR1877820	-5.82	145.14	10.1038/s41586-018-0386-6	Bahram et al.	2018
forest	F053	ERR1877769	-5.93	145.03	10.1038/s41586-018-0386-6	Bahram et al.	2018
forest	F053	ERR1877770	-5.93	145.03	10.1038/s41586-018-0386-6	Bahram et al.	2018
forest	F053	ERR1877771	-5.93	145.03	10.1038/s41586-018-0386-6	Bahram et al.	2018
forest	F053	ERR1877772	-5.93	145.03	10.1038/s41586-018-0386-6	Bahram et al.	2018
forest	F053	ERR1877773	-5.93	145.03	10.1038/s41586-018-0386-6	Bahram et al.	2018
forest	F053	ERR1877774	-5.93	145.03	10.1038/s41586-018-0386-6	Bahram et al.	2018
forest	F054	ERR1877753	-50.45	-72.78	10.1038/s41586-018-0386-6	Bahram et al.	2018
forest	F055	ERR1877705	-54.48	-67.45	10.1038/s41586-018-0386-6	Bahram et al.	2018
forest	F055	ERR1877766	-54.48	-67.45	10.1038/s41586-018-0386-6	Bahram et al.	2018
forest	F056	ERR1877937	-54.81	-68.48	10.1038/s41586-018-0386-6	Bahram et al.	2018
forest	F057	ERR1877706	-54.85	-68.58	10.1038/s41586-018-0386-6	Bahram et al.	2018
forest	F058	ERR1877779	-6.02	145.41	10.1038/s41586-018-0386-6	Bahram et al.	2018
forest	F058	ERR1877780	-6.02	145.41	10.1038/s41586-018-0386-6	Bahram et al.	2018
forest	F058	ERR1877781	-6.02	145.41	10.1038/s41586-018-0386-6	Bahram et al.	2018
forest	F058	ERR1877782	-6.02	145.41	10.1038/s41586-018-0386-6	Bahram et al.	2018
forest	F059	ERR1877678	-6.02	145.42	10.1038/s41586-018-0386-6	Bahram et al.	2018
forest	F059	ERR1877679	-6.02	145.42	10.1038/s41586-018-0386-6	Bahram et al.	2018
forest	F059	ERR1877680	-6.02	145.42	10.1038/s41586-018-0386-6	Bahram et al.	2018
forest	F059	ERR1877681	-6.02	145.42	10.1038/s41586-018-0386-6	Bahram et al.	2018
forest	F059	ERR1877682	-6.02	145.42	10.1038/s41586-018-0386-6	Bahram et al.	2018
forest	F059	ERR1877683	-6.02	145.42	10.1038/s41586-018-0386-6	Bahram et al.	2018
forest	F059	ERR1877684	-6.02	145.42	10.1038/s41586-018-0386-6	Bahram et al.	2018
forest	F060	ERR1877871	-6.19	145.34	10.1038/s41586-018-0386-6	Bahram et al.	2018
forest	F060	ERR1877872	-6.19	145.34	10.1038/s41586-018-0386-6	Bahram et al.	2018
forest	F060	ERR1877873	-6.19	145.34	10.1038/s41586-018-0386-6	Bahram et al.	2018
forest	F060	ERR1877874	-6.19	145.34	10.1038/s41586-018-0386-6	Bahram et al.	2018
forest	F061	ERR1877803	-6.38	145.26	10.1038/s41586-018-0386-6	Bahram et al.	2018
forest	F061	ERR1877804	-6.38	145.26	10.1038/s41586-018-0386-6	Bahram et al.	2018
forest	F061	ERR1877805	-6.38	145.26	10.1038/s41586-018-0386-6	Bahram et al.	2018
forest	F061	ERR1877806	-6.38	145.26	10.1038/s41586-018-0386-6	Bahram et al.	2018
forest	F061	ERR1877807	-6.38	145.26	10.1038/s41586-018-0386-6	Bahram et al.	2018
forest	F062	ERR1877899	-6.64	146.91	10.1038/s41586-018-0386-6	Bahram et al.	2018
forest	F062	ERR1877900	-6.64	146.91	10.1038/s41586-018-0386-6	Bahram et al.	2018
forest	F062	ERR1877901	-6.64	146.91	10.1038/s41586-018-0386-6	Bahram et al.	2018
forest	F062	ERR1877902	-6.64	146.91	10.1038/s41586-018-0386-6	Bahram et al.	2018
forest	F063	ERR1877668	-7.3	147.13	10.1038/s41586-018-0386-6	Bahram et al.	2018
forest	F063	ERR1877669	-7.3	147.13	10.1038/s41586-018-0386-6	Bahram et al.	2018
forest	F063	ERR1877670	-7.3	147.13	10.1038/s41586-018-0386-6	Bahram et al.	2018
forest	F063	ERR1877671	-7.3	147.13	10.1038/s41586-018-0386-6	Bahram et al.	2018
forest	F063	ERR1877672	-7.3	147.13	10.1038/s41586-018-0386-6	Bahram et al.	2018
forest	F064	ERR1877830	-7.31	147.12	10.1038/s41586-018-0386-6	Bahram et al.	2018
forest	F064	ERR1877831	-7.31	147.12	10.1038/s41586-018-0386-6	Bahram et al.	2018
forest	F064	ERR1877832	-7.31	147.12	10.1038/s41586-018-0386-6	Bahram et al.	2018
forest	F064	ERR1877833	-7.31	147.12	10.1038/s41586-018-0386-6	Bahram et al.	2018
forest	F064	ERR1877834	-7.31	147.12	10.1038/s41586-018-0386-6	Bahram et al.	2018
forest	F064	ERR1877835	-7.31	147.12	10.1038/s41586-018-0386-6	Bahram et al.	2018
forest	F065	ERR1877685	-9.42	147.37	10.1038/s41586-018-0386-6	Bahram et al.	2018
forest	F065	ERR1877686	-9.42	147.37	10.1038/s41586-018-0386-6	Bahram et al.	2018
forest	F065	ERR1877687	-9.42	147.37	10.1038/s41586-018-0386-6	Bahram et al.	2018
forest	F065	ERR1877688	-9.42	147.37	10.1038/s41586-018-0386-6	Bahram et al.	2018
forest	F065	ERR1877689	-9.42	147.37	10.1038/s41586-018-0386-6	Bahram et al.	2018
forest	F066	ERR1877837	-9.42	147.38	10.1038/s41586-018-0386-6	Bahram et al.	2018
forest	F066	ERR1877838	-9.42	147.38	10.1038/s41586-018-0386-6	Bahram et al.	2018
forest	F066	ERR1877839	-9.42	147.38	10.1038/s41586-018-0386-6	Bahram et al.	2018
forest	F066	ERR1877840	-9.42	147.38	10.1038/s41586-018-0386-6	Bahram et al.	2018
forest	F067	ERR1877853	-9.43	147.35	10.1038/s41586-018-0386-6	Bahram et al.	2018
forest	F068	ERR1877821	-9.44	147.35	10.1038/s41586-018-0386-6	Bahram et al.	2018
forest	F068	ERR1877822	-9.44	147.35	10.1038/s41586-018-0386-6	Bahram et al.	2018
forest	F068	ERR1877823	-9.44	147.35	10.1038/s41586-018-0386-6	Bahram et al.	2018
forest	F068	ERR1877824	-9.44	147.35	10.1038/s41586-018-0386-6	Bahram et al.	2018
forest	F068	ERR1877825	-9.44	147.35	10.1038/s41586-018-0386-6	Bahram et al.	2018
forest	F068	ERR1877916	-9.44	147.35	10.1038/s41586-018-0386-6	Bahram et al.	2018
forest	F068	ERR1877917	-9.44	147.35	10.1038/s41586-018-0386-6	Bahram et al.	2018
forest	F068	ERR1877918	-9.44	147.35	10.1038/s41586-018-0386-6	Bahram et al.	2018
forest	F068	ERR1877919	-9.44	147.35	10.1038/s41586-018-0386-6	Bahram et al.	2018
forest	F068	ERR1877920	-9.44	147.35	10.1038/s41586-018-0386-6	Bahram et al.	2018
forest	F069	ERR1877798	-9.44	147.38	10.1038/s41586-018-0386-6	Bahram et al.	2018
forest	F069	ERR1877799	-9.44	147.38	10.1038/s41586-018-0386-6	Bahram et al.	2018
forest	F069	ERR1877800	-9.44	147.38	10.1038/s41586-018-0386-6	Bahram et al.	2018
forest	F069	ERR1877801	-9.44	147.38	10.1038/s41586-018-0386-6	Bahram et al.	2018
forest	F069	ERR1877802	-9.44	147.38	10.1038/s41586-018-0386-6	Bahram et al.	2018
forest	F070	ERR1877734	13.45	75.02	10.1038/s41586-018-0386-6	Bahram et al.	2018
forest	F071	ERR1877786	13.5	75.23	10.1038/s41586-018-0386-6	Bahram et al.	2018
forest	F072	ERR1877836	13.52	75.02	10.1038/s41586-018-0386-6	Bahram et al.	2018
forest	F073	ERR1877907	14.27	74.76	10.1038/s41586-018-0386-6	Bahram et al.	2018
forest	F074	ERR1877656	18.32	-65.82	10.1038/s41586-018-0386-6	Bahram et al.	2018
forest	F074	ERR1877868	18.32	-65.82	10.1038/s41586-018-0386-6	Bahram et al.	2018
forest	F075	ERR1877814	18.53	98.39	10.1038/s41586-018-0386-6	Bahram et al.	2018
forest	F076	ERR1877750	2.98	102.31	10.1038/s41586-018-0386-6	Bahram et al.	2018
forest	F077	ERR1877721	20.35	105.6	10.1038/s41586-018-0386-6	Bahram et al.	2018
forest	F078	ERR1877775	21.21	-87.19	10.1038/s41586-018-0386-6	Bahram et al.	2018
forest	F079	ERR1877650	22.2	-102.6	10.1038/s41586-018-0386-6	Bahram et al.	2018
forest	F080	ERR1877885	22.32	103.79	10.1038/s41586-018-0386-6	Bahram et al.	2018
forest	F081	ERR1877764	24.16	121.29	10.1038/s41586-018-0386-6	Bahram et al.	2018
forest	F082	ERR1877929	29.46	79.23	10.1038/s41586-018-0386-6	Bahram et al.	2018
forest	F083	ERR1877757	29.49	79.14	10.1038/s41586-018-0386-6	Bahram et al.	2018
forest	F083	ERR1877758	29.49	79.14	10.1038/s41586-018-0386-6	Bahram et al.	2018
forest	F084	ERR1877693	29.74	-82.44	10.1038/s41586-018-0386-6	Bahram et al.	2018
forest	F084	ERR1877694	29.74	-82.44	10.1038/s41586-018-0386-6	Bahram et al.	2018
forest	F085	ERR1877701	3.22	101.84	10.1038/s41586-018-0386-6	Bahram et al.	2018
forest	F085	ERR1877702	3.22	101.84	10.1038/s41586-018-0386-6	Bahram et al.	2018
forest	F086	ERR1877879	3.3	101.62	10.1038/s41586-018-0386-6	Bahram et al.	2018
forest	F086	ERR1877880	3.3	101.62	10.1038/s41586-018-0386-6	Bahram et al.	2018
forest	F087	ERR1877892	3.35	12.73	10.1038/s41586-018-0386-6	Bahram et al.	2018
forest	F088	ERR1877846	3.37	12.74	10.1038/s41586-018-0386-6	Bahram et al.	2018
forest	F088	ERR1877847	3.37	12.74	10.1038/s41586-018-0386-6	Bahram et al.	2018
forest	F089	ERR1877728	3.71	101.72	10.1038/s41586-018-0386-6	Bahram et al.	2018
forest	F089	ERR1877729	3.71	101.72	10.1038/s41586-018-0386-6	Bahram et al.	2018
forest	F090	ERR1877677	30.14	51.54	10.1038/s41586-018-0386-6	Bahram et al.	2018
forest	F091	ERR1877713	30.32	119.44	10.1038/s41586-018-0386-6	Bahram et al.	2018
forest	F091	ERR1877714	30.32	119.44	10.1038/s41586-018-0386-6	Bahram et al.	2018
forest	F092	ERR1877794	30.35	77.92	10.1038/s41586-018-0386-6	Bahram et al.	2018
forest	F093	ERR1877889	30.45	78.15	10.1038/s41586-018-0386-6	Bahram et al.	2018
forest	F094	ERR1877828	30.46	78.17	10.1038/s41586-018-0386-6	Bahram et al.	2018
forest	F095	ERR1877675	30.57	77.3	10.1038/s41586-018-0386-6	Bahram et al.	2018
forest	F096	ERR1877754	30.73	51.57	10.1038/s41586-018-0386-6	Bahram et al.	2018
forest	F097	ERR1877712	33.4	-5.19	10.1038/s41586-018-0386-6	Bahram et al.	2018
forest	F098	ERR1877755	33.52	-5	10.1038/s41586-018-0386-6	Bahram et al.	2018
forest	F099	ERR1877744	35.98	-79.09	10.1038/s41586-018-0386-6	Bahram et al.	2018
forest	F100	ERR1877776	36.04	-79.07	10.1038/s41586-018-0386-6	Bahram et al.	2018
forest	F101	ERR1877908	36.21	52.82	10.1038/s41586-018-0386-6	Bahram et al.	2018
forest	F102	ERR1877808	36.23	-112.07	10.1038/s41586-018-0386-6	Bahram et al.	2018
forest	F103	ERR1877923	36.78	12.01	10.1038/s41586-018-0386-6	Bahram et al.	2018
forest	F104	ERR1877876	36.82	12.01	10.1038/s41586-018-0386-6	Bahram et al.	2018
forest	F104	ERR1877877	36.82	12.01	10.1038/s41586-018-0386-6	Bahram et al.	2018
forest	F105	ERR1877867	37.43	49.1	10.1038/s41586-018-0386-6	Bahram et al.	2018
forest	F106	ERR1877743	37.75	-119.55	10.1038/s41586-018-0386-6	Bahram et al.	2018
forest	F107	ERR1877855	37.81	-119.89	10.1038/s41586-018-0386-6	Bahram et al.	2018
forest	F108	ERR1877875	37.85	-120.58	10.1038/s41586-018-0386-6	Bahram et al.	2018
forest	F109	ERR1877933	37.86	14.04	10.1038/s41586-018-0386-6	Bahram et al.	2018
forest	F110	ERR1877740	37.9	14	10.1038/s41586-018-0386-6	Bahram et al.	2018
forest	F111	ERR1877719	37.91	14.66	10.1038/s41586-018-0386-6	Bahram et al.	2018
forest	F111	ERR1877720	37.91	14.66	10.1038/s41586-018-0386-6	Bahram et al.	2018
forest	F112	ERR1877927	38.02	14.04	10.1038/s41586-018-0386-6	Bahram et al.	2018
forest	F113	ERR1877756	38.34	47.31	10.1038/s41586-018-0386-6	Bahram et al.	2018
forest	F114	ERR1877747	38.47	-9	10.1038/s41586-018-0386-6	Bahram et al.	2018
forest	F114	ERR1877748	38.47	-9	10.1038/s41586-018-0386-6	Bahram et al.	2018
forest	F115	ERR1877843	38.79	-9.42	10.1038/s41586-018-0386-6	Bahram et al.	2018
forest	F115	ERR1877844	38.79	-9.42	10.1038/s41586-018-0386-6	Bahram et al.	2018
forest	F116	ERR1877676	39.96	115.42	10.1038/s41586-018-0386-6	Bahram et al.	2018
forest	F116	ERR1877931	39.96	115.43	10.1038/s41586-018-0386-6	Bahram et al.	2018
forest	F116	ERR1877932	39.96	115.43	10.1038/s41586-018-0386-6	Bahram et al.	2018
forest	F117	ERR1877787	39.97	115.43	10.1038/s41586-018-0386-6	Bahram et al.	2018
forest	F117	ERR1877788	39.97	115.43	10.1038/s41586-018-0386-6	Bahram et al.	2018
forest	F118	ERR1877904	4.55	-52.21	10.1038/s41586-018-0386-6	Bahram et al.	2018
forest	F119	ERR1877859	4.57	-52.19	10.1038/s41586-018-0386-6	Bahram et al.	2018
forest	F120	ERR1877915	4.87	-75.17	10.1038/s41586-018-0386-6	Bahram et al.	2018
forest	F121	ERR1877813	42.03	128.43	10.1038/s41586-018-0386-6	Bahram et al.	2018
forest	F122	ERR1877890	42.06	128.26	10.1038/s41586-018-0386-6	Bahram et al.	2018
forest	F122	ERR1877891	42.06	128.26	10.1038/s41586-018-0386-6	Bahram et al.	2018
forest	F123	ERR1877848	42.38	128.09	10.1038/s41586-018-0386-6	Bahram et al.	2018
forest	F124	ERR1877724	42.74	130.69	10.1038/s41586-018-0386-6	Bahram et al.	2018
forest	F125	ERR1877653	43.1	131.56	10.1038/s41586-018-0386-6	Bahram et al.	2018
forest	F126	ERR1877815	43.13	131.41	10.1038/s41586-018-0386-6	Bahram et al.	2018
forest	F127	ERR1877882	43.21	132.05	10.1038/s41586-018-0386-6	Bahram et al.	2018
forest	F128	ERR1877910	43.28	133.16	10.1038/s41586-018-0386-6	Bahram et al.	2018
forest	F129	ERR1877914	43.29	142.6	10.1038/s41586-018-0386-6	Bahram et al.	2018
forest	F130	ERR1877735	43.38	132.95	10.1038/s41586-018-0386-6	Bahram et al.	2018
forest	F130	ERR1877888	43.38	132.95	10.1038/s41586-018-0386-6	Bahram et al.	2018
forest	F131	ERR1877731	48.95	-57.93	10.1038/s41586-018-0386-6	Bahram et al.	2018
forest	F131	ERR1877732	48.95	-57.93	10.1038/s41586-018-0386-6	Bahram et al.	2018
forest	F132	ERR1877881	48.99	-57.79	10.1038/s41586-018-0386-6	Bahram et al.	2018
forest	F133	ERR1877733	49.02	13.48	10.1038/s41586-018-0386-6	Bahram et al.	2018
forest	F134	ERR1877690	5.31	-59.92	10.1038/s41586-018-0386-6	Bahram et al.	2018
forest	F134	ERR1877691	5.31	-59.92	10.1038/s41586-018-0386-6	Bahram et al.	2018
forest	F135	ERR1877810	5.31	-59.93	10.1038/s41586-018-0386-6	Bahram et al.	2018
forest	F136	ERR1877695	5.41	116.1	10.1038/s41586-018-0386-6	Bahram et al.	2018
forest	F137	ERR1877718	5.44	-60.09	10.1038/s41586-018-0386-6	Bahram et al.	2018
forest	F138	ERR1877869	50.14	8.27	10.1038/s41586-018-0386-6	Bahram et al.	2018
forest	F139	ERR1877760	51.91	39.46	10.1038/s41586-018-0386-6	Bahram et al.	2018
forest	F140	ERR1877723	57.01	-3.47	10.1038/s41586-018-0386-6	Bahram et al.	2018
forest	F141	ERR1877696	57.1	53.16	10.1038/s41586-018-0386-6	Bahram et al.	2018
forest	F142	ERR1877662	57.88	27.69	10.1038/s41586-018-0386-6	Bahram et al.	2018
forest	F143	ERR1877905	58.02	22.17	10.1038/s41586-018-0386-6	Bahram et al.	2018
forest	F143	ERR1877906	58.02	22.17	10.1038/s41586-018-0386-6	Bahram et al.	2018
forest	F144	ERR1877809	58.05	24.71	10.1038/s41586-018-0386-6	Bahram et al.	2018
forest	F145	ERR1877854	58.08	26.34	10.1038/s41586-018-0386-6	Bahram et al.	2018
forest	F146	ERR1877751	58.12	27.03	10.1038/s41586-018-0386-6	Bahram et al.	2018
forest	F147	ERR1877924	58.16	22.5	10.1038/s41586-018-0386-6	Bahram et al.	2018
forest	F148	ERR1877934	58.23	22.44	10.1038/s41586-018-0386-6	Bahram et al.	2018
forest	F149	ERR1877697	58.28	22.46	10.1038/s41586-018-0386-6	Bahram et al.	2018
forest	F150	ERR1877737	58.28	26.37	10.1038/s41586-018-0386-6	Bahram et al.	2018
forest	F151	ERR1877659	58.3	21.94	10.1038/s41586-018-0386-6	Bahram et al.	2018
forest	F152	ERR1877894	58.3	22.1	10.1038/s41586-018-0386-6	Bahram et al.	2018
forest	F153	ERR1877827	58.33	21.9	10.1038/s41586-018-0386-6	Bahram et al.	2018
forest	F154	ERR1877883	58.39	22.66	10.1038/s41586-018-0386-6	Bahram et al.	2018
forest	F154	ERR1877884	58.39	22.66	10.1038/s41586-018-0386-6	Bahram et al.	2018
forest	F155	ERR1877700	58.46	26.82	10.1038/s41586-018-0386-6	Bahram et al.	2018
forest	F156	ERR1877738	58.47	22.82	10.1038/s41586-018-0386-6	Bahram et al.	2018
forest	F157	ERR1877913	58.56	23.55	10.1038/s41586-018-0386-6	Bahram et al.	2018
forest	F158	ERR1877736	58.58	23.57	10.1038/s41586-018-0386-6	Bahram et al.	2018
forest	F159	ERR1877715	58.62	24.1	10.1038/s41586-018-0386-6	Bahram et al.	2018
forest	F160	ERR1877862	58.89	23.68	10.1038/s41586-018-0386-6	Bahram et al.	2018
forest	F161	ERR1877922	58.93	23.86	10.1038/s41586-018-0386-6	Bahram et al.	2018
forest	F162	ERR1877717	59.42	24.67	10.1038/s41586-018-0386-6	Bahram et al.	2018
forest	F163	ERR1877886	59.49	25.36	10.1038/s41586-018-0386-6	Bahram et al.	2018
forest	F163	ERR1877887	59.49	25.36	10.1038/s41586-018-0386-6	Bahram et al.	2018
forest	F164	ERR1877651	6.42	80.42	10.1038/s41586-018-0386-6	Bahram et al.	2018
forest	F164	ERR1877666	6.42	80.42	10.1038/s41586-018-0386-6	Bahram et al.	2018
forest	F164	ERR1877667	6.42	80.42	10.1038/s41586-018-0386-6	Bahram et al.	2018
forest	F164	ERR1877785	6.42	80.42	10.1038/s41586-018-0386-6	Bahram et al.	2018
forest	F165	ERR1877711	6.71	-75.47	10.1038/s41586-018-0386-6	Bahram et al.	2018
forest	F166	ERR1877709	66.17	25.16	10.1038/s41586-018-0386-6	Bahram et al.	2018
forest	F167	ERR1877928	66.67	25.31	10.1038/s41586-018-0386-6	Bahram et al.	2018
forest	F168	ERR1877746	67.86	19.48	10.1038/s41586-018-0386-6	Bahram et al.	2018
forest	F169	ERR1877727	68.06	24.03	10.1038/s41586-018-0386-6	Bahram et al.	2018
forest	F170	ERR1877789	68.6	21.75	10.1038/s41586-018-0386-6	Bahram et al.	2018
forest	F171	ERR1877692	68.62	-149.6	10.1038/s41586-018-0386-6	Bahram et al.	2018
forest	F172	ERR1877652	68.97	20.94	10.1038/s41586-018-0386-6	Bahram et al.	2018
forest	F173	ERR1877845	69.17	27	10.1038/s41586-018-0386-6	Bahram et al.	2018
forest	F174	ERR1877856	69.89	21.57	10.1038/s41586-018-0386-6	Bahram et al.	2018
forest	F175	ERR1877759	8.49	-82.43	10.1038/s41586-018-0386-6	Bahram et al.	2018
forest	F176	ERR1877664	8.76	-82.27	10.1038/s41586-018-0386-6	Bahram et al.	2018
forest	F176	ERR1877665	8.76	-82.27	10.1038/s41586-018-0386-6	Bahram et al.	2018
forest	F177	mgm4637853	29.6776	-82.0241	-	-	-
forest	F177	mgm4664877	29.6776	-82.0241	-	-	-
forest	F177	mgm4664886	29.6776	-82.0241	-	-	-
forest	F177	mgm4664900	29.6775	-82.024	-	-	-
forest	F177	mgm4664920	29.6777	-82.0243	-	-	-
forest	F178	mgm4664852	29.6793	-81.9464	-	-	-
forest	F178	mgm4664887	29.6793	-81.9464	-	-	-
forest	F179	mgm4637854	29.6841	-81.9592	-	-	-
forest	F179	mgm4637855	29.6841	-81.9591	-	-	-
forest	F179	mgm4664864	29.6895	-81.9607	-	-	-
forest	F179	mgm4664882	29.6841	-81.9591	-	-	-
forest	F179	mgm4664913	29.6841	-81.9591	-	-	-
forest	F180	mgm4637856	29.6866	-81.983	-	-	-
forest	F180	mgm4664850	29.6864	-81.983	-	-	-
forest	F180	mgm4664856	29.6866	-81.983	-	-	-
forest	F180	mgm4664861	29.6867	-81.9832	-	-	-
forest	F180	mgm4664884	29.6866	-81.983	-	-	-
forest	F181	mgm4637851	31.1945	-84.4601	-	-	-
forest	F181	mgm4637852	31.1877	-84.4559	-	-	-
forest	F182	mgm4637850	31.1943	-84.4771	-	-	-
forest	F183	mgm4664874	32.8988	-87.4461	-	-	-
forest	F183	mgm4664930	32.8988	-87.4461	-	-	-
forest	F184	mgm4664923	32.9223	-87.429	-	-	-
forest	F184	mgm4664929	32.9222	-87.4289	-	-	-
forest	F185	mgm4664905	32.9578	-87.4326	-	-	-
forest	F186	mgm4664860	32.9777	-87.4327	-	-	-
forest	F186	mgm4664879	32.9777	-87.4327	-	-	-
forest	F186	mgm4664895	32.9777	-87.4327	-	-	-
forest	F186	mgm4664906	32.9777	-87.4327	-	-	-
forest	F187	mgm4664851	38.8833	-78.1204	-	-	-
forest	F188	mgm4664896	38.8952	-78.1427	-	-	-
forest	F189	mgm4664854	42.3923	-72.2547	-	-	-
forest	F189	mgm4664869	42.3924	-72.2544	-	-	-
forest	F189	mgm4664902	42.3923	-72.2546	-	-	-
forest	F189	mgm4664928	42.3923	-72.2546	-	-	-
forest	F190	mgm4664853	42.4243	-72.2583	-	-	-
forest	F190	mgm4664868	42.4243	-72.2583	-	-	-
forest	F190	mgm4664888	42.4241	-72.2583	-	-	-
forest	F190	mgm4664892	42.4242	-72.2584	-	-	-
forest	F190	mgm4664893	42.4243	-72.2583	-	-	-
forest	F190	mgm4664909	42.4244	-72.2582	-	-	-
forest	F190	mgm4664916	42.4241	-72.2582	-	-	-
forest	F191	mgm4664863	42.4271	-72.2297	-	-	-
forest	F191	mgm4664873	42.4272	-72.2296	-	-	-
forest	F191	mgm4664876	42.4271	-72.2297	-	-	-
forest	F191	mgm4664881	42.427	-72.2296	-	-	-
forest	F191	mgm4664911	42.4272	-72.2299	-	-	-
forest	F192	mgm4637809	44.0417	-71.2868	-	-	-
forest	F193	SRR8500450	19.2315	109.78	10.1038/s41396-018-0232-8	Ma et al.	2018
forest	F194	SRR8500479	43.2116	125.914	10.1038/s41396-018-0232-8	Ma et al.	2018
grassland	G001	SRR7230147	36.51	109.19	10.1007/s00374-019-01344-z	Zhang et al.	2019
grassland	G001	SRR7230148	36.51	109.19	10.1007/s00374-019-01344-z	Zhang et al.	2019
grassland	G001	SRR7230149	36.51	109.19	10.1007/s00374-019-01344-z	Zhang et al.	2019
grassland	G001	SRR7230150	36.51	109.19	10.1007/s00374-019-01344-z	Zhang et al.	2019
grassland	G001	SRR7230151	36.51	109.19	10.1007/s00374-019-01344-z	Zhang et al.	2019
grassland	G001	SRR7230152	36.51	109.19	10.1007/s00374-019-01344-z	Zhang et al.	2019
grassland	G001	SRR7230153	36.51	109.19	10.1007/s00374-019-01344-z	Zhang et al.	2019
grassland	G001	SRR7230154	36.51	109.19	10.1007/s00374-019-01344-z	Zhang et al.	2019
grassland	G001	SRR7230155	36.51	109.19	10.1007/s00374-019-01344-z	Zhang et al.	2019
grassland	G001	SRR7230156	36.51	109.19	10.1007/s00374-019-01344-z	Zhang et al.	2019
grassland	G001	SRR7230157	36.51	109.19	10.1007/s00374-019-01344-z	Zhang et al.	2019
grassland	G001	SRR7230158	36.51	109.19	10.1007/s00374-019-01344-z	Zhang et al.	2019
grassland	G002	ERR1041384	34.9817	-97.5206	10.3389/fmicb.2016.00579	Johnston et al.	2016
grassland	G002	ERR1041385	34.9817	-97.5206	10.3389/fmicb.2016.00579	Johnston et al.	2016
grassland	G002	ERR1043165	34.9817	-97.5206	10.3389/fmicb.2016.00579	Johnston et al.	2016
grassland	G002	ERR1043166	34.9817	-97.5206	10.3389/fmicb.2016.00579	Johnston et al.	2016
grassland	G002	ERR1044071	34.9817	-97.5206	10.3389/fmicb.2016.00579	Johnston et al.	2016
grassland	G002	ERR1051325	34.9817	-97.5206	10.3389/fmicb.2016.00579	Johnston et al.	2016
grassland	G002	ERR1051326	34.9817	-97.5206	10.3389/fmicb.2016.00579	Johnston et al.	2016
grassland	G003	SRR12608593	43.35	116.4	10.1016/j.scitotenv.2020.143205	Zheng et al.	2021
grassland	G004	SRR12608601	43.36	116.4	10.1016/j.scitotenv.2020.143205	Zheng et al.	2021
grassland	G005	SRR12608600	43.37	116.4	10.1016/j.scitotenv.2020.143205	Zheng et al.	2021
grassland	G006	SRR12608599	44.15	116.31	10.1016/j.scitotenv.2020.143205	Zheng et al.	2021
grassland	G007	SRR12608598	44.16	116.31	10.1016/j.scitotenv.2020.143205	Zheng et al.	2021
grassland	G008	mgm4637840	28.0441	-81.3936	-	-	-
grassland	G008	mgm4637841	28.0439	-81.3935	-	-	-
grassland	G008	mgm4637842	28.0439	-81.3935	-	-	-
grassland	G008	mgm4637843	28.0439	-81.3936	-	-	-
grassland	G008	mgm4637844	28.0439	-81.3936	-	-	-
grassland	G008	mgm4637845	28.0439	-81.3936	-	-	-
grassland	G008	mgm4637846	28.0526	-81.3934	-	-	-
grassland	G008	mgm4637849	28.0439	-81.3936	-	-	-
grassland	G008	mgm4664865	28.0438	-81.3936	-	-	-
grassland	G008	mgm4664870	28.044	-81.3938	-	-	-
grassland	G008	mgm4664897	28.0526	-81.3934	-	-	-
grassland	G008	mgm4664910	28.0526	-81.3936	-	-	-
grassland	G009	mgm4637834	28.073	-81.4287	-	-	-
grassland	G009	mgm4637835	28.0731	-81.4284	-	-	-
grassland	G009	mgm4637836	28.0731	-81.4284	-	-	-
grassland	G009	mgm4637838	28.0731	-81.4286	-	-	-
grassland	G009	mgm4637839	28.0731	-81.4286	-	-	-
grassland	G009	mgm4637847	28.0718	-81.4206	-	-	-
grassland	G009	mgm4637848	28.0731	-81.4286	-	-	-
grassland	G009	mgm4664912	28.0732	-81.4287	-	-	-
grassland	G009	mgm4664915	28.0719	-81.4207	-	-	-
grassland	G009	mgm4664922	28.0718	-81.4206	-	-	-
grassland	G009	mgm4664926	28.073	-81.4284	-	-	-
grassland	G010	mgm4664907	38.8891	-78.1689	-	-	-
grassland	G011	mgm4664867	38.8976	-78.152	-	-	-
grassland	G012	mgm4637816	40.8111	-104.729	-	-	-
grassland	G012	mgm4637817	40.8109	-104.729	-	-	-
grassland	G012	mgm4637818	40.8109	-104.729	-	-	-
grassland	G012	mgm4637819	40.8109	-104.729	-	-	-
grassland	G012	mgm4637820	40.8109	-104.729	-	-	-
grassland	G012	mgm4664866	40.8108	-104.729	-	-	-
grassland	G012	mgm4664891	40.8108	-104.729	-	-	-
grassland	G013	mgm4637827	40.8126	-104.697	-	-	-
grassland	G013	mgm4637828	40.8128	-104.697	-	-	-
grassland	G013	mgm4637829	40.8128	-104.697	-	-	-
grassland	G013	mgm4637830	40.8128	-104.697	-	-	-
grassland	G013	mgm4637831	40.8128	-104.697	-	-	-
grassland	G013	mgm4664890	40.8129	-104.697	-	-	-
grassland	G014	mgm4637832	40.8171	-104.747	-	-	-
grassland	G014	mgm4637833	40.8173	-104.747	-	-	-
grassland	G015	mgm4637821	40.8184	-104.707	-	-	-
grassland	G015	mgm4637822	40.8185	-104.707	-	-	-
grassland	G015	mgm4637823	40.8185	-104.707	-	-	-
grassland	G015	mgm4637824	40.8185	-104.707	-	-	-
grassland	G015	mgm4637825	40.8185	-104.707	-	-	-
grassland	G015	mgm4637826	40.8185	-104.707	-	-	-
grassland	G015	mgm4664889	40.8184	-104.707	-	-	-
grassland	G016	mgm4637810	40.851	-104.701	-	-	-
grassland	G016	mgm4637811	40.8509	-104.701	-	-	-
grassland	G016	mgm4637812	40.851	-104.701	-	-	-
grassland	G016	mgm4637813	40.851	-104.701	-	-	-
grassland	G016	mgm4637814	40.851	-104.701	-	-	-
grassland	G016	mgm4637815	40.851	-104.701	-	-	-
grassland	G016	mgm4664858	40.8512	-104.701	-	-	-
grassland	G016	mgm4664901	40.8512	-104.701	-	-	-
grassland	G017	mgm4664872	47.1186	-99.2399	-	-	-
grassland	G017	mgm4664875	47.1186	-99.2399	-	-	-
grassland	G017	mgm4664904	47.1186	-99.2399	-	-	-
grassland	G018	mgm4664871	47.1283	-99.2578	-	-	-
grassland	G018	mgm4664883	47.1283	-99.2578	-	-	-
grassland	G018	mgm4664885	47.1283	-99.2578	-	-	-
grassland	G019	mgm4664855	47.1361	-99.2329	-	-	-
grassland	G019	mgm4664859	47.1361	-99.2329	-	-	-
grassland	G019	mgm4664917	47.1361	-99.2329	-	-	-
grassland	G020	SRR7042334	39.74	-123.63	10.1038/s41586-018-0207-y	Crits-Christoph et al.	2018
grassland	G020	SRR7042335	39.74	-123.63	10.1038/s41586-018-0207-y	Crits-Christoph et al.	2018
grassland	G020	SRR7042336	39.74	-123.63	10.1038/s41586-018-0207-y	Crits-Christoph et al.	2018
grassland	G020	SRR7042337	39.74	-123.63	10.1038/s41586-018-0207-y	Crits-Christoph et al.	2018
grassland	G020	SRR7042338	39.74	-123.63	10.1038/s41586-018-0207-y	Crits-Christoph et al.	2018
grassland	G020	SRR7042339	39.74	-123.63	10.1038/s41586-018-0207-y	Crits-Christoph et al.	2018
grassland	G020	SRR7042340	39.74	-123.63	10.1038/s41586-018-0207-y	Crits-Christoph et al.	2018
grassland	G020	SRR7042341	39.74	-123.63	10.1038/s41586-018-0207-y	Crits-Christoph et al.	2018
grassland	G020	SRR7042342	39.74	-123.63	10.1038/s41586-018-0207-y	Crits-Christoph et al.	2018
grassland	G020	SRR7042343	39.74	-123.63	10.1038/s41586-018-0207-y	Crits-Christoph et al.	2018
grassland	G020	SRR7042344	39.74	-123.63	10.1038/s41586-018-0207-y	Crits-Christoph et al.	2018
grassland	G020	SRR7042345	39.74	-123.63	10.1038/s41586-018-0207-y	Crits-Christoph et al.	2018
grassland	G020	SRR7042346	39.74	-123.63	10.1038/s41586-018-0207-y	Crits-Christoph et al.	2018
grassland	G020	SRR7042347	39.74	-123.63	10.1038/s41586-018-0207-y	Crits-Christoph et al.	2018
grassland	G020	SRR7042348	39.74	-123.63	10.1038/s41586-018-0207-y	Crits-Christoph et al.	2018
grassland	G020	SRR7042349	39.74	-123.63	10.1038/s41586-018-0207-y	Crits-Christoph et al.	2018
grassland	G020	SRR7042350	39.74	-123.63	10.1038/s41586-018-0207-y	Crits-Christoph et al.	2018
grassland	G020	SRR7042351	39.74	-123.63	10.1038/s41586-018-0207-y	Crits-Christoph et al.	2018
grassland	G020	SRR7042352	39.74	-123.63	10.1038/s41586-018-0207-y	Crits-Christoph et al.	2018
grassland	G020	SRR7042353	39.74	-123.63	10.1038/s41586-018-0207-y	Crits-Christoph et al.	2018
grassland	G020	SRR7042354	39.74	-123.63	10.1038/s41586-018-0207-y	Crits-Christoph et al.	2018
grassland	G020	SRR7042355	39.74	-123.63	10.1038/s41586-018-0207-y	Crits-Christoph et al.	2018
grassland	G020	SRR7042356	39.74	-123.63	10.1038/s41586-018-0207-y	Crits-Christoph et al.	2018
grassland	G020	SRR7042357	39.74	-123.63	10.1038/s41586-018-0207-y	Crits-Christoph et al.	2018
grassland	G020	SRR7042358	39.74	-123.63	10.1038/s41586-018-0207-y	Crits-Christoph et al.	2018
grassland	G020	SRR7042359	39.74	-123.63	10.1038/s41586-018-0207-y	Crits-Christoph et al.	2018
grassland	G020	SRR7042360	39.74	-123.63	10.1038/s41586-018-0207-y	Crits-Christoph et al.	2018
grassland	G020	SRR7042361	39.74	-123.63	10.1038/s41586-018-0207-y	Crits-Christoph et al.	2018
grassland	G020	SRR7042362	39.74	-123.63	10.1038/s41586-018-0207-y	Crits-Christoph et al.	2018
grassland	G020	SRR7042363	39.74	-123.63	10.1038/s41586-018-0207-y	Crits-Christoph et al.	2018
grassland	G020	SRR7042364	39.74	-123.63	10.1038/s41586-018-0207-y	Crits-Christoph et al.	2018
grassland	G020	SRR7042365	39.74	-123.63	10.1038/s41586-018-0207-y	Crits-Christoph et al.	2018
grassland	G020	SRR7042366	39.74	-123.63	10.1038/s41586-018-0207-y	Crits-Christoph et al.	2018
grassland	G020	SRR7042367	39.74	-123.63	10.1038/s41586-018-0207-y	Crits-Christoph et al.	2018
grassland	G020	SRR7042368	39.74	-123.63	10.1038/s41586-018-0207-y	Crits-Christoph et al.	2018
grassland	G020	SRR7042369	39.74	-123.63	10.1038/s41586-018-0207-y	Crits-Christoph et al.	2018
grassland	G020	SRR7042370	39.74	-123.63	10.1038/s41586-018-0207-y	Crits-Christoph et al.	2018
grassland	G020	SRR7042371	39.74	-123.63	10.1038/s41586-018-0207-y	Crits-Christoph et al.	2018
grassland	G020	SRR7042372	39.74	-123.63	10.1038/s41586-018-0207-y	Crits-Christoph et al.	2018
grassland	G020	SRR7042373	39.74	-123.63	10.1038/s41586-018-0207-y	Crits-Christoph et al.	2018
grassland	G020	SRR7042374	39.74	-123.63	10.1038/s41586-018-0207-y	Crits-Christoph et al.	2018
grassland	G020	SRR7042375	39.74	-123.63	10.1038/s41586-018-0207-y	Crits-Christoph et al.	2018
grassland	G020	SRR7042376	39.74	-123.63	10.1038/s41586-018-0207-y	Crits-Christoph et al.	2018
grassland	G020	SRR7042377	39.74	-123.63	10.1038/s41586-018-0207-y	Crits-Christoph et al.	2018
grassland	G020	SRR7042378	39.74	-123.63	10.1038/s41586-018-0207-y	Crits-Christoph et al.	2018
grassland	G020	SRR7042379	39.74	-123.63	10.1038/s41586-018-0207-y	Crits-Christoph et al.	2018
grassland	G020	SRR7042380	39.74	-123.63	10.1038/s41586-018-0207-y	Crits-Christoph et al.	2018
grassland	G020	SRR7042381	39.74	-123.63	10.1038/s41586-018-0207-y	Crits-Christoph et al.	2018
grassland	G020	SRR7042382	39.74	-123.63	10.1038/s41586-018-0207-y	Crits-Christoph et al.	2018
grassland	G020	SRR7042383	39.74	-123.63	10.1038/s41586-018-0207-y	Crits-Christoph et al.	2018
grassland	G020	SRR7042384	39.74	-123.63	10.1038/s41586-018-0207-y	Crits-Christoph et al.	2018
grassland	G020	SRR7042385	39.74	-123.63	10.1038/s41586-018-0207-y	Crits-Christoph et al.	2018
grassland	G020	SRR7042386	39.74	-123.63	10.1038/s41586-018-0207-y	Crits-Christoph et al.	2018
grassland	G020	SRR7042387	39.74	-123.63	10.1038/s41586-018-0207-y	Crits-Christoph et al.	2018
grassland	G020	SRR7042388	39.74	-123.63	10.1038/s41586-018-0207-y	Crits-Christoph et al.	2018
grassland	G020	SRR7042389	39.74	-123.63	10.1038/s41586-018-0207-y	Crits-Christoph et al.	2018
grassland	G020	SRR7042390	39.74	-123.63	10.1038/s41586-018-0207-y	Crits-Christoph et al.	2018
grassland	G020	SRR7042391	39.74	-123.63	10.1038/s41586-018-0207-y	Crits-Christoph et al.	2018
grassland	G020	SRR7042392	39.74	-123.63	10.1038/s41586-018-0207-y	Crits-Christoph et al.	2018
grassland	G020	SRR7042393	39.74	-123.63	10.1038/s41586-018-0207-y	Crits-Christoph et al.	2018
grassland	G021	SRR8100008	21.5416	-158.088	10.1128/AEM.02957-18	Yu et al.	2019
grassland	G021	SRR8100009	21.5416	-158.088	10.1128/AEM.02957-18	Yu et al.	2019
grassland	G021	SRR8100010	21.5416	-158.088	10.1128/AEM.02957-18	Yu et al.	2019
grassland	G021	SRR8100011	21.5416	-158.088	10.1128/AEM.02957-18	Yu et al.	2019
grassland	G021	SRR8100012	21.5416	-158.088	10.1128/AEM.02957-18	Yu et al.	2019
grassland	G021	SRR8100013	21.5416	-158.088	10.1128/AEM.02957-18	Yu et al.	2019
grassland	G021	SRR8100014	21.5416	-158.088	10.1128/AEM.02957-18	Yu et al.	2019
grassland	G021	SRR8100015	21.5416	-158.088	10.1128/AEM.02957-18	Yu et al.	2019
grassland	G021	SRR8100016	21.5416	-158.088	10.1128/AEM.02957-18	Yu et al.	2019
grassland	G021	SRR8100017	21.5416	-158.088	10.1128/AEM.02957-18	Yu et al.	2019
grassland	G021	SRR8100018	21.5416	-158.088	10.1128/AEM.02957-18	Yu et al.	2019
grassland	G021	SRR8100019	21.5416	-158.088	10.1128/AEM.02957-18	Yu et al.	2019
grassland	G021	SRR8100020	21.5416	-158.088	10.1128/AEM.02957-18	Yu et al.	2019
grassland	G021	SRR8100021	21.5416	-158.088	10.1128/AEM.02957-18	Yu et al.	2019
grassland	G021	SRR8100022	21.5416	-158.088	10.1128/AEM.02957-18	Yu et al.	2019
grassland	G021	SRR8100023	21.5416	-158.088	10.1128/AEM.02957-18	Yu et al.	2019
grassland	G021	SRR8100024	21.5416	-158.088	10.1128/AEM.02957-18	Yu et al.	2019
grassland	G021	SRR8100025	21.5416	-158.088	10.1128/AEM.02957-18	Yu et al.	2019
grassland	G021	SRR8100026	21.5416	-158.088	10.1128/AEM.02957-18	Yu et al.	2019
grassland	G021	SRR8100027	21.5416	-158.088	10.1128/AEM.02957-18	Yu et al.	2019
grassland	G021	SRR8100028	21.5416	-158.088	10.1128/AEM.02957-18	Yu et al.	2019
grassland	G021	SRR8100029	21.5416	-158.088	10.1128/AEM.02957-18	Yu et al.	2019
grassland	G021	SRR8100030	21.5416	-158.088	10.1128/AEM.02957-18	Yu et al.	2019
grassland	G021	SRR8100031	21.5416	-158.088	10.1128/AEM.02957-18	Yu et al.	2019
grassland	G022	ERR1877895	-5.79	145.06	10.1038/s41586-018-0386-6	Bahram et al.	2018
grassland	G022	ERR1877896	-5.79	145.06	10.1038/s41586-018-0386-6	Bahram et al.	2018
grassland	G022	ERR1877897	-5.79	145.06	10.1038/s41586-018-0386-6	Bahram et al.	2018
grassland	G022	ERR1877898	-5.79	145.06	10.1038/s41586-018-0386-6	Bahram et al.	2018
grassland	G023	ERR1877870	36.78	12.01	10.1038/s41586-018-0386-6	Bahram et al.	2018
grassland	G024	ERR5859553	51.8	-0.35	10.1128/mSystems.01056-20	Neal et al.	2021
grassland	G024	ERR5859554	51.8	-0.35	10.1128/mSystems.01056-20	Neal et al.	2021
grassland	G024	ERR5859555	51.8	-0.35	10.1128/mSystems.01056-20	Neal et al.	2021
grassland	not_used	ERR1044072	34.9817	-97.5206	10.3389/fmicb.2016.00579	Johnston et al.	2016
forest	not_used	ERR1877710	70.15	24.79	10.1038/s41586-018-0386-6	Bahram et al.	2018
forest	not_used	ERR1877777	-4.01	-69.9	10.1038/s41586-018-0386-6	Bahram et al.	2018
tundra	not_used	ERR3078909	78.186	15.9248	10.1128/MRA.00516-19	Xue et al.	2019
cropland	not_used	SRR11823720	44.18	86.02	10.1007/s11356-020-10267-4	Wang et al.	2020
cropland	not_used	SRR12823096	46.2528	119.737	10.1111/1462-2920.15785	Cha et al.	2021
cropland	not_used	SRR12823101	46.2528	119.737	10.1111/1462-2920.15785	Cha et al.	2021
cropland	not_used	SRR12823105	46.2528	119.737	10.1111/1462-2920.15785	Cha et al.	2021
cropland	not_used	SRR12823118	46.2528	119.737	10.1111/1462-2920.15785	Cha et al.	2021
cropland	not_used	SRR12915259	44.677	-90.177	10.1128/mBio.00798-21	Sukhum et al.	2021
sediment	not_used	SRR5535866	44.0951	-87.6425	10.1128/AEM.02168-17	Chu et al.	2018
cropland	not_used	SRR5626764	47.3	8.01	10.1186/s40793-019-0341-7	Cania et al.	2019
sediment	not_used	SRR6466473	22.8	113.32	10.1016/j.ecoenv.2018.05.044	Jiang et al.	2018
forest	not_used	SRR8500449	19.7429	109.706	10.1038/s41396-018-0232-8	Ma et al.	2018
forest	not_used	SRR8500451	21.0667	110	10.1038/s41396-018-0232-8	Ma et al.	2018
forest	not_used	SRR8500452	20.2833	110.2	10.1038/s41396-018-0232-8	Ma et al.	2018
forest	not_used	SRR8500453	22.01	108.65	10.1038/s41396-018-0232-8	Ma et al.	2018
forest	not_used	SRR8500454	21.8667	111.9	10.1038/s41396-018-0232-8	Ma et al.	2018
forest	not_used	SRR8500455	24.31	109.15	10.1038/s41396-018-0232-8	Ma et al.	2018
forest	not_used	SRR8500456	22.99	108.35	10.1038/s41396-018-0232-8	Ma et al.	2018
forest	not_used	SRR8500457	24.87	108.26	10.1038/s41396-018-0232-8	Ma et al.	2018
forest	not_used	SRR8500458	24.52	108.56	10.1038/s41396-018-0232-8	Ma et al.	2018
forest	not_used	SRR8500459	41.8	123.9	10.1038/s41396-018-0232-8	Ma et al.	2018
forest	not_used	SRR8500460	41.6	120.43	10.1038/s41396-018-0232-8	Ma et al.	2018
forest	not_used	SRR8500461	41.1	122.98	10.1038/s41396-018-0232-8	Ma et al.	2018
forest	not_used	SRR8500462	40.39	122.13	10.1038/s41396-018-0232-8	Ma et al.	2018
forest	not_used	SRR8500463	39.02	121.46	10.1038/s41396-018-0232-8	Ma et al.	2018
forest	not_used	SRR8500464	37.7789	120.766	10.1038/s41396-018-0232-8	Ma et al.	2018
forest	not_used	SRR8500465	37.489	122.12	10.1038/s41396-018-0232-8	Ma et al.	2018
forest	not_used	SRR8500466	36.6002	117.047	10.1038/s41396-018-0232-8	Ma et al.	2018
forest	not_used	SRR8500467	34.9834	117.729	10.1038/s41396-018-0232-8	Ma et al.	2018
forest	not_used	SRR8500468	35.9731	120.131	10.1038/s41396-018-0232-8	Ma et al.	2018
forest	not_used	SRR8500469	45.7893	126.783	10.1038/s41396-018-0232-8	Ma et al.	2018
forest	not_used	SRR8500470	44.5282	126.066	10.1038/s41396-018-0232-8	Ma et al.	2018
forest	not_used	SRR8500471	44.251	124.41	10.1038/s41396-018-0232-8	Ma et al.	2018
forest	not_used	SRR8500472	44.1936	124.628	10.1038/s41396-018-0232-8	Ma et al.	2018
forest	not_used	SRR8500473	48.6509	126.125	10.1038/s41396-018-0232-8	Ma et al.	2018
forest	not_used	SRR8500474	47.3398	130.253	10.1038/s41396-018-0232-8	Ma et al.	2018
forest	not_used	SRR8500475	45.3086	130.896	10.1038/s41396-018-0232-8	Ma et al.	2018
forest	not_used	SRR8500476	47.2539	124.002	10.1038/s41396-018-0232-8	Ma et al.	2018
forest	not_used	SRR8500477	52.5719	124.582	10.1038/s41396-018-0232-8	Ma et al.	2018
forest	not_used	SRR8500478	42.1828	125.509	10.1038/s41396-018-0232-8	Ma et al.	2018
forest	not_used	SRR8500480	51.2123	125.93	10.1038/s41396-018-0232-8	Ma et al.	2018
forest	not_used	SRR8500481	51.9504	124.609	10.1038/s41396-018-0232-8	Ma et al.	2018
forest	not_used	SRR8500482	24.3852	114.994	10.1038/s41396-018-0232-8	Ma et al.	2018
forest	not_used	SRR8500483	25.3985	114.913	10.1038/s41396-018-0232-8	Ma et al.	2018
forest	not_used	SRR8500484	50.2129	127.266	10.1038/s41396-018-0232-8	Ma et al.	2018
forest	not_used	SRR8500485	28.3973	116.918	10.1038/s41396-018-0232-8	Ma et al.	2018
forest	not_used	SRR8500486	29.3888	115.893	10.1038/s41396-018-0232-8	Ma et al.	2018
forest	not_used	SRR8500487	26.3879	115.32	10.1038/s41396-018-0232-8	Ma et al.	2018
forest	not_used	SRR8500488	28.3876	116.293	10.1038/s41396-018-0232-8	Ma et al.	2018
forest	not_used	SRR8500489	31.6206	117.872	10.1038/s41396-018-0232-8	Ma et al.	2018
forest	not_used	SRR8500490	32.7556	119.781	10.1038/s41396-018-0232-8	Ma et al.	2018
forest	not_used	SRR8500491	30.905	112.29	10.1038/s41396-018-0232-8	Ma et al.	2018
forest	not_used	SRR8500492	30.9966	116.19	10.1038/s41396-018-0232-8	Ma et al.	2018
forest	not_used	SRR8500493	52.0126	125.733	10.1038/s41396-018-0232-8	Ma et al.	2018
cropland	not_used	SRR8742588	45.36	-63.56	10.3389/fmicb.2019.01682	Yurgel et al.	2019
cropland	not_used	SRR8742593	45.36	-63.56	10.3389/fmicb.2019.01682	Yurgel et al.	2019
cropland	not_used	SRR8742595	45.36	-63.56	10.3389/fmicb.2019.01682	Yurgel et al.	2019
cropland	not_used	SRR8742596	45.36	-63.56	10.3389/fmicb.2019.01682	Yurgel et al.	2019
cropland	not_used	SRR8742597	45.36	-63.56	10.3389/fmicb.2019.01682	Yurgel et al.	2019
cropland	not_used	SRR8742598	45.36	-63.56	10.3389/fmicb.2019.01682	Yurgel et al.	2019
cropland	not_used	SRR8742599	45.36	-63.56	10.3389/fmicb.2019.01682	Yurgel et al.	2019
cropland	not_used	SRR8742600	45.36	-63.56	10.3389/fmicb.2019.01682	Yurgel et al.	2019
cropland	not_used	SRR8742601	45.36	-63.56	10.3389/fmicb.2019.01682	Yurgel et al.	2019
cropland	not_used	SRR8742602	45.36	-63.56	10.3389/fmicb.2019.01682	Yurgel et al.	2019
cropland	not_used	SRR8742608	45.36	-63.56	10.3389/fmicb.2019.01682	Yurgel et al.	2019
cropland	not_used	SRR8742609	45.36	-63.56	10.3389/fmicb.2019.01682	Yurgel et al.	2019
cropland	not_used	SRR8742610	45.36	-63.56	10.3389/fmicb.2019.01682	Yurgel et al.	2019
cropland	not_used	SRR8742612	45.36	-63.56	10.3389/fmicb.2019.01682	Yurgel et al.	2019
cropland	not_used	SRR8742619	45.36	-63.56	10.3389/fmicb.2019.01682	Yurgel et al.	2019
cropland	not_used	SRR8742623	45.36	-63.56	10.3389/fmicb.2019.01682	Yurgel et al.	2019
cropland	not_used	SRR8742627	45.36	-63.56	10.3389/fmicb.2019.01682	Yurgel et al.	2019
cropland	not_used	SRR8742628	45.36	-63.56	10.3389/fmicb.2019.01682	Yurgel et al.	2019
cropland	not_used	SRR8742630	45.36	-63.56	10.3389/fmicb.2019.01682	Yurgel et al.	2019
cropland	not_used	SRR8742631	45.36	-63.56	10.3389/fmicb.2019.01682	Yurgel et al.	2019
cropland	not_used	SRR8742634	45.36	-63.56	10.3389/fmicb.2019.01682	Yurgel et al.	2019
cropland	not_used	SRR8742635	45.36	-63.56	10.3389/fmicb.2019.01682	Yurgel et al.	2019
cropland	not_used	SRR8742644	45.36	-63.56	10.3389/fmicb.2019.01682	Yurgel et al.	2019
cropland	not_used	SRR8742645	45.36	-63.56	10.3389/fmicb.2019.01682	Yurgel et al.	2019
cropland	not_used	SRR8742646	45.36	-63.56	10.3389/fmicb.2019.01682	Yurgel et al.	2019
cropland	not_used	SRR8742647	45.36	-63.56	10.3389/fmicb.2019.01682	Yurgel et al.	2019
cropland	not_used	SRR8742648	45.36	-63.56	10.3389/fmicb.2019.01682	Yurgel et al.	2019
cropland	not_used	SRR8742649	45.36	-63.56	10.3389/fmicb.2019.01682	Yurgel et al.	2019
cropland	not_used	SRR8742651	45.36	-63.56	10.3389/fmicb.2019.01682	Yurgel et al.	2019
cropland	not_used	SRR8742652	45.36	-63.56	10.3389/fmicb.2019.01682	Yurgel et al.	2019
cropland	not_used	SRR8742653	45.36	-63.56	10.3389/fmicb.2019.01682	Yurgel et al.	2019
cropland	not_used	SRR8742654	45.36	-63.56	10.3389/fmicb.2019.01682	Yurgel et al.	2019
cropland	not_used	SRR8742655	45.36	-63.56	10.3389/fmicb.2019.01682	Yurgel et al.	2019
cropland	not_used	SRR8742656	45.36	-63.56	10.3389/fmicb.2019.01682	Yurgel et al.	2019
cropland	not_used	SRR8742657	45.36	-63.56	10.3389/fmicb.2019.01682	Yurgel et al.	2019
cropland	not_used	SRR8742658	45.36	-63.56	10.3389/fmicb.2019.01682	Yurgel et al.	2019
cropland	not_used	SRR8742659	45.36	-63.56	10.3389/fmicb.2019.01682	Yurgel et al.	2019
cropland	not_used	SRR8742662	45.36	-63.56	10.3389/fmicb.2019.01682	Yurgel et al.	2019
cropland	not_used	SRR8742666	45.36	-63.56	10.3389/fmicb.2019.01682	Yurgel et al.	2019
cropland	not_used	SRR8742668	45.36	-63.56	10.3389/fmicb.2019.01682	Yurgel et al.	2019
cropland	not_used	SRR8742669	45.36	-63.56	10.3389/fmicb.2019.01682	Yurgel et al.	2019
cropland	not_used	SRR8742675	45.36	-63.56	10.3389/fmicb.2019.01682	Yurgel et al.	2019
cropland	not_used	SRR8742678	45.36	-63.56	10.3389/fmicb.2019.01682	Yurgel et al.	2019
cropland	not_used	SRR8742679	45.36	-63.56	10.3389/fmicb.2019.01682	Yurgel et al.	2019
paddy	P001	SRR5512132	46.4067	130.213	10.1186/s40168-018-0561-x	Li et al.	2018
paddy	P002	SRR5512133	46.7447	131.697	10.1186/s40168-018-0561-x	Li et al.	2018
paddy	P003	SRR5512134	31.9375	120.056	10.1186/s40168-018-0561-x	Li et al.	2018
paddy	P004	SRR5512135	30.9178	119.51	10.1186/s40168-018-0561-x	Li et al.	2018
paddy	P005	SRR5512136	23.1295	102.741	10.1186/s40168-018-0561-x	Li et al.	2018
paddy	P006	SRR5512137	23.2119	102.383	10.1186/s40168-018-0561-x	Li et al.	2018
paddy	P007	SRR5512138	23.0522	101.035	10.1186/s40168-018-0561-x	Li et al.	2018
paddy	P008	SRR5512139	24.4704	101.246	10.1186/s40168-018-0561-x	Li et al.	2018
paddy	P009	SRR5512140	48.0444	133.466	10.1186/s40168-018-0561-x	Li et al.	2018
paddy	P010	SRR5512141	45.2814	131.166	10.1186/s40168-018-0561-x	Li et al.	2018
paddy	P011	SRR5512142	30.9047	114.117	10.1186/s40168-018-0561-x	Li et al.	2018
paddy	P012	SRR5512143	30.38	113.284	10.1186/s40168-018-0561-x	Li et al.	2018
paddy	P013	SRR5512144	28.7958	112.343	10.1186/s40168-018-0561-x	Li et al.	2018
paddy	P014	SRR5512145	29.95	113.823	10.1186/s40168-018-0561-x	Li et al.	2018
paddy	P015	SRR5512146	30.7069	121.247	10.1186/s40168-018-0561-x	Li et al.	2018
paddy	P016	SRR5512147	30.6328	120.235	10.1186/s40168-018-0561-x	Li et al.	2018
paddy	P017	SRR5259830	38.1053	-121.654	10.1038/ismej.2017.115	Hartman et al.	2017
paddy	P017	SRR5259839	38.1053	-121.654	10.1038/ismej.2017.115	Hartman et al.	2017
paddy	P017	SRR5259938	38.1053	-121.654	10.1038/ismej.2017.115	Hartman et al.	2017
paddy	P017	SRR5259939	38.1053	-121.654	10.1038/ismej.2017.115	Hartman et al.	2017
paddy	P017	SRR5259940	38.1053	-121.654	10.1038/ismej.2017.115	Hartman et al.	2017
paddy	P017	SRR5260067	38.1053	-121.654	10.1038/ismej.2017.115	Hartman et al.	2017
paddy	P017	SRR5260068	38.1053	-121.654	10.1038/ismej.2017.115	Hartman et al.	2017
paddy	P017	SRR5260069	38.1053	-121.654	10.1038/ismej.2017.115	Hartman et al.	2017
paddy	P017	SRR5260070	38.1053	-121.654	10.1038/ismej.2017.115	Hartman et al.	2017
paddy	P017	SRR5260071	38.1053	-121.654	10.1038/ismej.2017.115	Hartman et al.	2017
paddy	P017	SRR5260072	38.1053	-121.654	10.1038/ismej.2017.115	Hartman et al.	2017
paddy	P017	SRR5260182	38.1053	-121.654	10.1038/ismej.2017.115	Hartman et al.	2017
paddy	P017	SRR5260183	38.1053	-121.654	10.1038/ismej.2017.115	Hartman et al.	2017
paddy	P017	SRR5260184	38.1053	-121.654	10.1038/ismej.2017.115	Hartman et al.	2017
paddy	P017	SRR5260185	38.1053	-121.654	10.1038/ismej.2017.115	Hartman et al.	2017
paddy	P017	SRR5260186	38.1053	-121.654	10.1038/ismej.2017.115	Hartman et al.	2017
paddy	P017	SRR5260187	38.1053	-121.654	10.1038/ismej.2017.115	Hartman et al.	2017
paddy	P017	SRR5260188	38.1053	-121.654	10.1038/ismej.2017.115	Hartman et al.	2017
paddy	P017	SRR5260217	38.1053	-121.654	10.1038/ismej.2017.115	Hartman et al.	2017
paddy	P017	SRR5260272	38.1053	-121.654	10.1038/ismej.2017.115	Hartman et al.	2017
paddy	P017	SRR5260273	38.1053	-121.654	10.1038/ismej.2017.115	Hartman et al.	2017
paddy	P017	SRR5260274	38.1053	-121.654	10.1038/ismej.2017.115	Hartman et al.	2017
paddy	P017	SRR5260275	38.1053	-121.654	10.1038/ismej.2017.115	Hartman et al.	2017
paddy	P018	SRR8127588	24.0167	120.683	10.1016/j.jbiosc.2019.03.006	Chen et al.	2019
paddy	P018	SRR8127589	24.0167	120.683	10.1016/j.jbiosc.2019.03.006	Chen et al.	2019
paddy	P018	SRR8127590	24.0167	120.683	10.1016/j.jbiosc.2019.03.006	Chen et al.	2019
paddy	P018	SRR8127591	24.0167	120.683	10.1016/j.jbiosc.2019.03.006	Chen et al.	2019
paddy	P018	SRR8127592	24.0167	120.683	10.1016/j.jbiosc.2019.03.006	Chen et al.	2019
paddy	P018	SRR8127593	24.0167	120.683	10.1016/j.jbiosc.2019.03.006	Chen et al.	2019
paddy	P018	SRR8127594	24.0167	120.683	10.1016/j.jbiosc.2019.03.006	Chen et al.	2019
paddy	P018	SRR8127595	24.0167	120.683	10.1016/j.jbiosc.2019.03.006	Chen et al.	2019
paddy	P018	SRR8127596	24.0167	120.683	10.1016/j.jbiosc.2019.03.006	Chen et al.	2019
paddy	P018	SRR8127597	24.0167	120.683	10.1016/j.jbiosc.2019.03.006	Chen et al.	2019
paddy	P018	SRR8127598	24.0167	120.683	10.1016/j.jbiosc.2019.03.006	Chen et al.	2019
paddy	P018	SRR8127599	24.0167	120.683	10.1016/j.jbiosc.2019.03.006	Chen et al.	2019
paddy	P018	SRR8127600	24.0167	120.683	10.1016/j.jbiosc.2019.03.006	Chen et al.	2019
paddy	P018	SRR8127601	24.0167	120.683	10.1016/j.jbiosc.2019.03.006	Chen et al.	2019
paddy	P018	SRR8127602	24.0167	120.683	10.1016/j.jbiosc.2019.03.006	Chen et al.	2019
paddy	P018	SRR8127603	24.0167	120.683	10.1016/j.jbiosc.2019.03.006	Chen et al.	2019
paddy	P018	SRR8127604	24.0167	120.683	10.1016/j.jbiosc.2019.03.006	Chen et al.	2019
paddy	P018	SRR8127605	24.0167	120.683	10.1016/j.jbiosc.2019.03.006	Chen et al.	2019
paddy	P018	SRR8127606	24.0167	120.683	10.1016/j.jbiosc.2019.03.006	Chen et al.	2019
paddy	P018	SRR8127607	24.0167	120.683	10.1016/j.jbiosc.2019.03.006	Chen et al.	2019
paddy	P018	SRR8127608	24.0167	120.683	10.1016/j.jbiosc.2019.03.006	Chen et al.	2019
paddy	P018	SRR8127609	24.0167	120.683	10.1016/j.jbiosc.2019.03.006	Chen et al.	2019
paddy	P018	SRR8127610	24.0167	120.683	10.1016/j.jbiosc.2019.03.006	Chen et al.	2019
paddy	P018	SRR8127611	24.0167	120.683	10.1016/j.jbiosc.2019.03.006	Chen et al.	2019
paddy	P018	SRR8127612	24.0167	120.683	10.1016/j.jbiosc.2019.03.006	Chen et al.	2019
paddy	P018	SRR8127613	24.0167	120.683	10.1016/j.jbiosc.2019.03.006	Chen et al.	2019
paddy	P018	SRR8127614	24.0167	120.683	10.1016/j.jbiosc.2019.03.006	Chen et al.	2019
paddy	P018	SRR8127615	24.0167	120.683	10.1016/j.jbiosc.2019.03.006	Chen et al.	2019
paddy	P018	SRR8127616	24.0167	120.683	10.1016/j.jbiosc.2019.03.006	Chen et al.	2019
paddy	P018	SRR8127617	24.0167	120.683	10.1016/j.jbiosc.2019.03.006	Chen et al.	2019
paddy	P018	SRR8127618	24.0167	120.683	10.1016/j.jbiosc.2019.03.006	Chen et al.	2019
paddy	P018	SRR8127619	24.0167	120.683	10.1016/j.jbiosc.2019.03.006	Chen et al.	2019
paddy	P018	SRR8127620	24.0167	120.683	10.1016/j.jbiosc.2019.03.006	Chen et al.	2019
paddy	P018	SRR8127621	24.0167	120.683	10.1016/j.jbiosc.2019.03.006	Chen et al.	2019
paddy	P018	SRR8127622	24.0167	120.683	10.1016/j.jbiosc.2019.03.006	Chen et al.	2019
paddy	P018	SRR8127623	24.0167	120.683	10.1016/j.jbiosc.2019.03.006	Chen et al.	2019
paddy	P018	SRR8127624	24.0167	120.683	10.1016/j.jbiosc.2019.03.006	Chen et al.	2019
paddy	P018	SRR8127625	24.0167	120.683	10.1016/j.jbiosc.2019.03.006	Chen et al.	2019
paddy	P018	SRR8127626	24.0167	120.683	10.1016/j.jbiosc.2019.03.006	Chen et al.	2019
paddy	P018	SRR8127627	24.0167	120.683	10.1016/j.jbiosc.2019.03.006	Chen et al.	2019
paddy	P018	SRR8127628	24.0167	120.683	10.1016/j.jbiosc.2019.03.006	Chen et al.	2019
paddy	P018	SRR8127629	24.0167	120.683	10.1016/j.jbiosc.2019.03.006	Chen et al.	2019
paddy	P018	SRR8127630	24.0167	120.683	10.1016/j.jbiosc.2019.03.006	Chen et al.	2019
paddy	P018	SRR8127631	24.0167	120.683	10.1016/j.jbiosc.2019.03.006	Chen et al.	2019
paddy	P018	SRR8127632	24.0167	120.683	10.1016/j.jbiosc.2019.03.006	Chen et al.	2019
paddy	P018	SRR8127633	24.0167	120.683	10.1016/j.jbiosc.2019.03.006	Chen et al.	2019
paddy	P018	SRR8127634	24.0167	120.683	10.1016/j.jbiosc.2019.03.006	Chen et al.	2019
paddy	P018	SRR8127635	24.0167	120.683	10.1016/j.jbiosc.2019.03.006	Chen et al.	2019
paddy	P018	SRR8127636	24.0167	120.683	10.1016/j.jbiosc.2019.03.006	Chen et al.	2019
paddy	P018	SRR8127637	24.0167	120.683	10.1016/j.jbiosc.2019.03.006	Chen et al.	2019
paddy	P018	SRR8127638	24.0167	120.683	10.1016/j.jbiosc.2019.03.006	Chen et al.	2019
paddy	P018	SRR8127639	24.0167	120.683	10.1016/j.jbiosc.2019.03.006	Chen et al.	2019
paddy	P018	SRR8127640	24.0167	120.683	10.1016/j.jbiosc.2019.03.006	Chen et al.	2019
paddy	P018	SRR8127641	24.0167	120.683	10.1016/j.jbiosc.2019.03.006	Chen et al.	2019
paddy	P018	SRR8127642	24.0167	120.683	10.1016/j.jbiosc.2019.03.006	Chen et al.	2019
paddy	P018	SRR8127643	24.0167	120.683	10.1016/j.jbiosc.2019.03.006	Chen et al.	2019
paddy	P018	SRR8127644	24.0167	120.683	10.1016/j.jbiosc.2019.03.006	Chen et al.	2019
paddy	P018	SRR8127645	24.0167	120.683	10.1016/j.jbiosc.2019.03.006	Chen et al.	2019
paddy	P019	SRR1190306	20.5661	110.074	10.1093/femsec/fiw023	Xiao et al.	2016
paddy	P019	SRR1190308	20.5661	110.074	10.1093/femsec/fiw023	Xiao et al.	2016
paddy	P020	SRR1190311	28.2062	116.934	10.1093/femsec/fiw023	Xiao et al.	2016
paddy	P020	SRR1190316	28.2062	116.934	10.1093/femsec/fiw023	Xiao et al.	2016
paddy	P021	SRR1190334	30.6393	120.781	10.1093/femsec/fiw023	Xiao et al.	2016
paddy	P021	SRR1190336	30.6393	120.781	10.1093/femsec/fiw023	Xiao et al.	2016
paddy	P022	SRR1190349	28.9294	111.446	10.1093/femsec/fiw023	Xiao et al.	2016
paddy	P022	SRR1190350	28.9294	111.446	10.1093/femsec/fiw023	Xiao et al.	2016
paddy	P022	SRR1190383	28.9294	111.446	10.1093/femsec/fiw023	Xiao et al.	2016
paddy	P022	SRR1190384	28.9294	111.446	10.1093/femsec/fiw023	Xiao et al.	2016
paddy	P023	SRR7012209	27.51	109.25	10.1021/acs.est.8b03052	Liu et al.	2018
paddy	P024	SRR7012210	27.59	109.34	10.1021/acs.est.8b03052	Liu et al.	2018
paddy	P025	SRR7012211	27.48	109.21	10.1021/acs.est.8b03052	Liu et al.	2018
paddy	P025	SRR7012215	27.48	109.21	10.1021/acs.est.8b03052	Liu et al.	2018
paddy	P026	SRR7012212	27.49	109.21	10.1021/acs.est.8b03052	Liu et al.	2018
paddy	P026	SRR7012214	27.49	109.2	10.1021/acs.est.8b03052	Liu et al.	2018
paddy	P026	SRR7012218	27.49	109.19	10.1021/acs.est.8b03052	Liu et al.	2018
paddy	P027	SRR7012213	27.36	109.08	10.1021/acs.est.8b03052	Liu et al.	2018
paddy	P028	SRR7012216	27.31	109.09	10.1021/acs.est.8b03052	Liu et al.	2018
paddy	P029	SRR7012217	27.34	109.08	10.1021/acs.est.8b03052	Liu et al.	2018
paddy	P030	SRR12976789	25.58	99.57	10.1016/j.ejsobi.2021.103352	WangHang et al.	2021
paddy	P030	SRR12976790	25.58	99.57	10.1016/j.ejsobi.2021.103352	WangHang et al.	2021
paddy	P030	SRR12976791	25.58	99.57	10.1016/j.ejsobi.2021.103352	WangHang et al.	2021
paddy	P030	SRR12976792	25.58	99.57	10.1016/j.ejsobi.2021.103352	WangHang et al.	2021
paddy	P030	SRR12976793	25.58	99.57	10.1016/j.ejsobi.2021.103352	WangHang et al.	2021
paddy	P030	SRR12976794	25.58	99.57	10.1016/j.ejsobi.2021.103352	WangHang et al.	2021
paddy	P030	SRR12976795	25.58	99.57	10.1016/j.ejsobi.2021.103352	WangHang et al.	2021
paddy	P030	SRR12976796	25.58	99.57	10.1016/j.ejsobi.2021.103352	WangHang et al.	2021
paddy	P030	SRR12976797	25.58	99.57	10.1016/j.ejsobi.2021.103352	WangHang et al.	2021
paddy	P030	SRR12976798	25.58	99.57	10.1016/j.ejsobi.2021.103352	WangHang et al.	2021
paddy	P030	SRR12976799	25.58	99.57	10.1016/j.ejsobi.2021.103352	WangHang et al.	2021
paddy	P030	SRR12976800	25.58	99.57	10.1016/j.ejsobi.2021.103352	WangHang et al.	2021
paddy	P031	DRR336837,DRR336849,DRR336861__JP01	37.4375	138.873	(This study)	-	-
paddy	P032	DRR336838,DRR336850,DRR336862__JP02	36.0298	140.064	(This study)	-	-
paddy	P033	DRR336839,DRR336851,DRR336863__JP03	43.009	141.409	(This study)	-	-
paddy	P034	DRR336840,DRR336852,DRR336864__JP04	31.8485	131.414	(This study)	-	-
paddy	P035	DRR336841,DRR336853,DRR336865__JP05	34.7439	136.523	(This study)	-	-
paddy	P036	DRR336842,DRR336854,DRR336866__JP06	24.3823	124.192	(This study)	-	-
paddy	P037	DRR336843,DRR336855,DRR336867__JP07	35.1544	136.972	(This study)	-	-
paddy	P038	DRR336844,DRR336856,DRR336868__JP08	34.2347	131.268	(This study)	-	-
paddy	P039	DRR522851	35.5	136.8	(This study)	-	-
paddy	P040	DRR522853	36.1	139.6	(This study)	-	-
paddy	P041	DRR522855	38.5	141.1	(This study)	-	-
sediment	S001	mgm4664908	29.7029	-82.0089	10.1016/j.ejsobi.2021.103352	WangHang et al.	2021
sediment	S002	mgm4664862	42.4583	-72.2322	10.1016/j.ejsobi.2021.103352	WangHang et al.	2021
sediment	S002	mgm4664903	42.4585	-72.232	10.1016/j.ejsobi.2021.103352	WangHang et al.	2021
sediment	S002	mgm4664919	42.4586	-72.232	10.1016/j.ejsobi.2021.103352	WangHang et al.	2021
sediment	S003	SRR6466472	22.72	113.6	10.1016/j.ecoenv.2018.05.044	Jiang et al.	2018
sediment	S004	SRR6466474	23.35	112.89	10.1016/j.ecoenv.2018.05.044	Jiang et al.	2018
sediment	S005	SRR6466475	25.3	112.49	10.1016/j.ecoenv.2018.05.044	Jiang et al.	2018
sediment	S006	SRR5535889	42.3834	-87.0003	10.1128/AEM.02168-17	Chu et al.	2018
sediment	S007	SRR5535882	42.7329	-87.0018	10.1128/AEM.02168-17	Chu et al.	2018
sediment	S008	SRR5535885	43.7294	-87.696	10.1128/AEM.02168-17	Chu et al.	2018
sediment	S008	SRR5535886	43.7297	-87.6984	10.1128/AEM.02168-17	Chu et al.	2018
sediment	S008	SRR5535887	43.7357	-87.6801	10.1128/AEM.02168-17	Chu et al.	2018
sediment	S008	SRR5535888	43.7296	-87.6848	10.1128/AEM.02168-17	Chu et al.	2018
sediment	S008	SRR5535890	43.7239	-87.685	10.1128/AEM.02168-17	Chu et al.	2018
sediment	S009	SRR5535863	44.0966	-87.6086	10.1128/AEM.02168-17	Chu et al.	2018
sediment	S009	SRR5535864	44.0885	-87.6111	10.1128/AEM.02168-17	Chu et al.	2018
sediment	S009	SRR5535868	44.1044	-87.6057	10.1128/AEM.02168-17	Chu et al.	2018
sediment	S009	SRR5535869	44.0809	-87.6116	10.1128/AEM.02168-17	Chu et al.	2018
sediment	S009	SRR5535870	44.0705	-87.6128	10.1128/AEM.02168-17	Chu et al.	2018
sediment	S009	SRR5535871	44.0734	-87.6128	10.1128/AEM.02168-17	Chu et al.	2018
sediment	S009	SRR5535883	44.0855	-87.6268	10.1128/AEM.02168-17	Chu et al.	2018
sediment	S009	SRR5535884	44.0911	-87.6195	10.1128/AEM.02168-17	Chu et al.	2018
sediment	S010	SRR5535872	44.0789	-87.6494	10.1128/AEM.02168-17	Chu et al.	2018
sediment	S011	SRR5535865	44.0886	-87.6456	10.1128/AEM.02168-17	Chu et al.	2018
sediment	S012	SRR5535867	44.0984	-87.6363	10.1128/AEM.02168-17	Chu et al.	2018
sediment	S013	SRR5535881	44.7367	-86.7215	10.1128/AEM.02168-17	Chu et al.	2018
sediment	S014	SRR12656875	26.31	106.38	10.1016/j.scitotenv.2021.147515	Wu et al.	2021
sediment	S014	SRR12656876	26.31	106.38	10.1016/j.scitotenv.2021.147515	Wu et al.	2021
sediment	S014	SRR12656877	26.31	106.38	10.1016/j.scitotenv.2021.147515	Wu et al.	2021
sediment	S014	SRR12656878	26.31	106.38	10.1016/j.scitotenv.2021.147515	Wu et al.	2021
sediment	S014	SRR12656883	26.31	106.38	10.1016/j.scitotenv.2021.147515	Wu et al.	2021
sediment	S014	SRR12656884	26.31	106.38	10.1016/j.scitotenv.2021.147515	Wu et al.	2021
sediment	S015	SRR12656879	26.33	106.24	10.1016/j.scitotenv.2021.147515	Wu et al.	2021
sediment	S015	SRR12656880	26.33	106.24	10.1016/j.scitotenv.2021.147515	Wu et al.	2021
sediment	S015	SRR12656881	26.33	106.24	10.1016/j.scitotenv.2021.147515	Wu et al.	2021
sediment	S015	SRR12656882	26.33	106.24	10.1016/j.scitotenv.2021.147515	Wu et al.	2021
sediment	S015	SRR12656885	26.33	106.24	10.1016/j.scitotenv.2021.147515	Wu et al.	2021
sediment	S015	SRR12656886	26.33	106.24	10.1016/j.scitotenv.2021.147515	Wu et al.	2021
sediment	S016	SRR6814546	38.37	-81.69	10.1128/genomeA.00350-18	Huber et al.	2018
sediment	S016	SRR6814547	38.37	-81.69	10.1128/genomeA.00350-18	Huber et al.	2018
sediment	S017	ERR2193538	41.4528	-90.7633	10.3389/fmicb.2018.02061	Black et al.	2018
sediment	S017	ERR2193539	41.4528	-90.7633	10.3389/fmicb.2018.02061	Black et al.	2018
sediment	S017	ERR2193540	41.4528	-90.7633	10.3389/fmicb.2018.02061	Black et al.	2018
sediment	S017	ERR2193541	41.4528	-90.7633	10.3389/fmicb.2018.02061	Black et al.	2018
sediment	S017	ERR2193542	41.4528	-90.7633	10.3389/fmicb.2018.02061	Black et al.	2018
sediment	S017	ERR2193543	41.4528	-90.7633	10.3389/fmicb.2018.02061	Black et al.	2018
sediment	S017	ERR2193544	41.4528	-90.7633	10.3389/fmicb.2018.02061	Black et al.	2018
sediment	S017	ERR2193545	41.4528	-90.7633	10.3389/fmicb.2018.02061	Black et al.	2018
sediment	S017	ERR2272677	41.4528	-90.7633	10.3389/fmicb.2018.02061	Black et al.	2018
sediment	S017	ERR2272678	41.4528	-90.7633	10.3389/fmicb.2018.02061	Black et al.	2018
sediment	S017	ERR2272679	41.4528	-90.7633	10.3389/fmicb.2018.02061	Black et al.	2018
sediment	S017	ERR2272680	41.4528	-90.7633	10.3389/fmicb.2018.02061	Black et al.	2018
sediment	S017	ERR2272681	41.4528	-90.7633	10.3389/fmicb.2018.02061	Black et al.	2018
sediment	S017	ERR2272682	41.4528	-90.7633	10.3389/fmicb.2018.02061	Black et al.	2018
sediment	S017	ERR2272683	41.4528	-90.7633	10.3389/fmicb.2018.02061	Black et al.	2018
sediment	S017	ERR2272684	41.4528	-90.7633	10.3389/fmicb.2018.02061	Black et al.	2018
sediment	S018	SRR9163886	36.8101	-121.545	10.1128/AEM.02525-19	Suttner et al.	2020
sediment	S018	SRR9163887	36.8101	-121.545	10.1128/AEM.02525-19	Suttner et al.	2020
sediment	S019	SRR9163888	36.2575	-121.427	10.1128/AEM.02525-19	Suttner et al.	2020
sediment	S020	SRR9163889	35.8964	-121.089	10.1128/AEM.02525-19	Suttner et al.	2020
sediment	S021	SRR9163890	36.7426	-121.504	10.1128/AEM.02525-19	Suttner et al.	2020
sediment	S021	SRR9163891	36.7426	-121.504	10.1128/AEM.02525-19	Suttner et al.	2020
sediment	S021	SRR9163892	36.7426	-121.504	10.1128/AEM.02525-19	Suttner et al.	2020
sediment	S022	SRR9163893	36.7803	-121.585	10.1128/AEM.02525-19	Suttner et al.	2020
sediment	S022	SRR9163894	36.7803	-121.585	10.1128/AEM.02525-19	Suttner et al.	2020
sediment	S022	SRR9163895	36.7803	-121.585	10.1128/AEM.02525-19	Suttner et al.	2020
sediment	S022	SRR9163903	36.7803	-121.585	10.1128/AEM.02525-19	Suttner et al.	2020
sediment	S022	SRR9163904	36.7803	-121.585	10.1128/AEM.02525-19	Suttner et al.	2020
sediment	S022	SRR9163905	36.7803	-121.585	10.1128/AEM.02525-19	Suttner et al.	2020
sediment	S022	SRR9163907	36.7803	-121.585	10.1128/AEM.02525-19	Suttner et al.	2020
sediment	S022	SRR9163908	36.7803	-121.585	10.1128/AEM.02525-19	Suttner et al.	2020
sediment	S022	SRR9163909	36.7803	-121.585	10.1128/AEM.02525-19	Suttner et al.	2020
sediment	S022	SRR9163910	36.7803	-121.585	10.1128/AEM.02525-19	Suttner et al.	2020
sediment	S023	SRR9163896	36.7962	-121.575	10.1128/AEM.02525-19	Suttner et al.	2020
sediment	S023	SRR9163897	36.7962	-121.575	10.1128/AEM.02525-19	Suttner et al.	2020
sediment	S023	SRR9163898	36.7962	-121.575	10.1128/AEM.02525-19	Suttner et al.	2020
sediment	S023	SRR9163899	36.7962	-121.575	10.1128/AEM.02525-19	Suttner et al.	2020
sediment	S023	SRR9163900	36.7962	-121.575	10.1128/AEM.02525-19	Suttner et al.	2020
sediment	S023	SRR9163901	36.7962	-121.575	10.1128/AEM.02525-19	Suttner et al.	2020
sediment	S023	SRR9163902	36.7962	-121.575	10.1128/AEM.02525-19	Suttner et al.	2020
sediment	S023	SRR9163906	36.7962	-121.575	10.1128/AEM.02525-19	Suttner et al.	2020
sediment	S023	SRR9163911	36.7962	-121.575	10.1128/AEM.02525-19	Suttner et al.	2020
sediment	S023	SRR9163912	36.7962	-121.575	10.1128/AEM.02525-19	Suttner et al.	2020
sediment	S024	SRR5817586	41.3828	-82.5147	10.1038/s41467-017-01753-4	Angle et al.	2017
sediment	S024	SRR5817589	41.3828	-82.5147	10.1038/s41467-017-01753-4	Angle et al.	2017
tundra	T001	ERR1017187	63.8831	-149.226	10.3389/fmicb.2016.00579	Johnston et al.	2016
tundra	T001	ERR1019366	63.8831	-149.226	10.3389/fmicb.2016.00579	Johnston et al.	2016
tundra	T001	ERR1022686	63.8831	-149.226	10.3389/fmicb.2016.00579	Johnston et al.	2016
tundra	T001	ERR1022687	63.8831	-149.226	10.3389/fmicb.2016.00579	Johnston et al.	2016
tundra	T001	ERR1022692	63.8831	-149.226	10.3389/fmicb.2016.00579	Johnston et al.	2016
tundra	T001	ERR1034454	63.8831	-149.226	10.3389/fmicb.2016.00579	Johnston et al.	2016
tundra	T001	ERR1035437	63.8831	-149.226	10.3389/fmicb.2016.00579	Johnston et al.	2016
tundra	T001	ERR1035438	63.8831	-149.226	10.3389/fmicb.2016.00579	Johnston et al.	2016
tundra	T001	ERR1035441	63.8831	-149.226	10.3389/fmicb.2016.00579	Johnston et al.	2016
tundra	T001	ERR1039457	63.8831	-149.226	10.3389/fmicb.2016.00579	Johnston et al.	2016
tundra	T001	ERR1039458	63.8831	-149.226	10.3389/fmicb.2016.00579	Johnston et al.	2016
tundra	T002	ERR3078910	78.186	15.9248	10.1128/MRA.00516-19	Xue et al.	2019
tundra	T002	ERR3078911	78.186	15.9248	10.1128/MRA.00516-19	Xue et al.	2019
tundra	T002	ERR3078912	78.186	15.9248	10.1128/MRA.00516-19	Xue et al.	2019
tundra	T002	ERR3078913	78.186	15.9248	10.1128/MRA.00516-19	Xue et al.	2019
tundra	T003	SRR12756227	68.38	-149.43	10.3390/soilsystems5010017	Romanowicz et al.	2021
tundra	T003	SRR12756228	68.38	-149.43	10.3390/soilsystems5010017	Romanowicz et al.	2021
tundra	T003	SRR12756229	68.38	-149.43	10.3390/soilsystems5010017	Romanowicz et al.	2021
tundra	T003	SRR12756230	68.38	-149.43	10.3390/soilsystems5010017	Romanowicz et al.	2021
tundra	T003	SRR12756231	68.38	-149.43	10.3390/soilsystems5010017	Romanowicz et al.	2021
tundra	T003	SRR12756232	68.38	-149.43	10.3390/soilsystems5010017	Romanowicz et al.	2021
tundra	T003	SRR12756233	68.38	-149.43	10.3390/soilsystems5010017	Romanowicz et al.	2021
tundra	T003	SRR12756241	68.38	-149.43	10.3390/soilsystems5010017	Romanowicz et al.	2021
tundra	T003	SRR12756247	68.38	-149.43	10.3390/soilsystems5010017	Romanowicz et al.	2021
tundra	T003	SRR12756248	68.38	-149.43	10.3390/soilsystems5010017	Romanowicz et al.	2021
tundra	T003	SRR12756249	68.38	-149.43	10.3390/soilsystems5010017	Romanowicz et al.	2021
tundra	T003	SRR12756250	68.38	-149.43	10.3390/soilsystems5010017	Romanowicz et al.	2021
tundra	T003	SRR12756251	68.38	-149.43	10.3390/soilsystems5010017	Romanowicz et al.	2021
tundra	T003	SRR12756252	68.38	-149.43	10.3390/soilsystems5010017	Romanowicz et al.	2021
tundra	T003	SRR12756253	68.38	-149.43	10.3390/soilsystems5010017	Romanowicz et al.	2021
tundra	T004	SRR13557791	68.3533	19.0476	10.1038/s41586-018-0338-1	Woodcroft et al.	2018
tundra	T004	SRR13557792	68.3533	19.0468	10.1038/s41586-018-0338-1	Woodcroft et al.	2018
tundra	T004	SRR13557793	68.3533	19.0476	10.1038/s41586-018-0338-1	Woodcroft et al.	2018
tundra	T004	SRR13557794	68.3533	19.0468	10.1038/s41586-018-0338-1	Woodcroft et al.	2018
tundra	T004	SRR13557795	68.3533	19.0476	10.1038/s41586-018-0338-1	Woodcroft et al.	2018
tundra	T004	SRR13557796	68.3533	19.0468	10.1038/s41586-018-0338-1	Woodcroft et al.	2018
tundra	T004	SRR7151488	68.3534	19.0467	10.1038/s41586-018-0338-1	Woodcroft et al.	2018
tundra	T004	SRR7151489	68.3533	19.0475	10.1038/s41586-018-0338-1	Woodcroft et al.	2018
tundra	T004	SRR7151490	68.3535	19.0472	10.1038/s41586-018-0338-1	Woodcroft et al.	2018
tundra	T004	SRR7151491	68.3535	19.0472	10.1038/s41586-018-0338-1	Woodcroft et al.	2018
tundra	T004	SRR7151492	68.3533	19.0476	10.1038/s41586-018-0338-1	Woodcroft et al.	2018
tundra	T004	SRR7151493	68.3533	19.0476	10.1038/s41586-018-0338-1	Woodcroft et al.	2018
tundra	T004	SRR7151494	68.3535	19.0472	10.1038/s41586-018-0338-1	Woodcroft et al.	2018
tundra	T004	SRR7151495	68.3535	19.0472	10.1038/s41586-018-0338-1	Woodcroft et al.	2018
tundra	T004	SRR7151496	68.3535	19.0472	10.1038/s41586-018-0338-1	Woodcroft et al.	2018
tundra	T004	SRR7151497	68.3535	19.0472	10.1038/s41586-018-0338-1	Woodcroft et al.	2018
tundra	T004	SRR7151498	68.3533	19.0476	10.1038/s41586-018-0338-1	Woodcroft et al.	2018
tundra	T004	SRR7151499	68.3533	19.0476	10.1038/s41586-018-0338-1	Woodcroft et al.	2018
tundra	T004	SRR7151500	68.3532	19.0468	10.1038/s41586-018-0338-1	Woodcroft et al.	2018
tundra	T004	SRR7151501	68.3532	19.0468	10.1038/s41586-018-0338-1	Woodcroft et al.	2018
tundra	T004	SRR7151502	68.3533	19.0467	10.1038/s41586-018-0338-1	Woodcroft et al.	2018
tundra	T004	SRR7151503	68.3533	19.0467	10.1038/s41586-018-0338-1	Woodcroft et al.	2018
tundra	T004	SRR7151504	68.3534	19.0476	10.1038/s41586-018-0338-1	Woodcroft et al.	2018
tundra	T004	SRR7151505	68.3534	19.0476	10.1038/s41586-018-0338-1	Woodcroft et al.	2018
tundra	T004	SRR7151506	68.3532	19.0468	10.1038/s41586-018-0338-1	Woodcroft et al.	2018
tundra	T004	SRR7151507	68.3532	19.0468	10.1038/s41586-018-0338-1	Woodcroft et al.	2018
tundra	T004	SRR7151508	68.3533	19.0467	10.1038/s41586-018-0338-1	Woodcroft et al.	2018
tundra	T004	SRR7151509	68.3533	19.0467	10.1038/s41586-018-0338-1	Woodcroft et al.	2018
tundra	T004	SRR7151510	68.3535	19.0471	10.1038/s41586-018-0338-1	Woodcroft et al.	2018
tundra	T004	SRR7151511	68.3535	19.0471	10.1038/s41586-018-0338-1	Woodcroft et al.	2018
tundra	T004	SRR7151512	68.3533	19.0467	10.1038/s41586-018-0338-1	Woodcroft et al.	2018
tundra	T004	SRR7151513	68.3533	19.0467	10.1038/s41586-018-0338-1	Woodcroft et al.	2018
tundra	T004	SRR7151514	68.3533	19.0466	10.1038/s41586-018-0338-1	Woodcroft et al.	2018
tundra	T004	SRR7151515	68.3533	19.0467	10.1038/s41586-018-0338-1	Woodcroft et al.	2018
tundra	T004	SRR7151516	68.3533	19.0466	10.1038/s41586-018-0338-1	Woodcroft et al.	2018
tundra	T004	SRR7151517	68.3533	19.0466	10.1038/s41586-018-0338-1	Woodcroft et al.	2018
tundra	T004	SRR7151518	68.3533	19.0468	10.1038/s41586-018-0338-1	Woodcroft et al.	2018
tundra	T004	SRR7151519	68.3535	19.0471	10.1038/s41586-018-0338-1	Woodcroft et al.	2018
tundra	T004	SRR7151520	68.3535	19.0473	10.1038/s41586-018-0338-1	Woodcroft et al.	2018
tundra	T004	SRR7151521	68.3535	19.0472	10.1038/s41586-018-0338-1	Woodcroft et al.	2018
tundra	T004	SRR7151522	68.3535	19.0472	10.1038/s41586-018-0338-1	Woodcroft et al.	2018
tundra	T004	SRR7151523	68.3534	19.0467	10.1038/s41586-018-0338-1	Woodcroft et al.	2018
tundra	T004	SRR7151524	68.3534	19.0473	10.1038/s41586-018-0338-1	Woodcroft et al.	2018
tundra	T004	SRR7151525	68.3534	19.0473	10.1038/s41586-018-0338-1	Woodcroft et al.	2018
tundra	T004	SRR7151526	68.3535	19.0473	10.1038/s41586-018-0338-1	Woodcroft et al.	2018
tundra	T004	SRR7151527	68.3535	19.0473	10.1038/s41586-018-0338-1	Woodcroft et al.	2018
tundra	T004	SRR7151528	68.3535	19.0473	10.1038/s41586-018-0338-1	Woodcroft et al.	2018
tundra	T004	SRR7151529	68.3535	19.0472	10.1038/s41586-018-0338-1	Woodcroft et al.	2018
tundra	T004	SRR7151530	68.3535	19.0472	10.1038/s41586-018-0338-1	Woodcroft et al.	2018
tundra	T004	SRR7151531	68.3535	19.0472	10.1038/s41586-018-0338-1	Woodcroft et al.	2018
tundra	T004	SRR7151532	68.3533	19.0476	10.1038/s41586-018-0338-1	Woodcroft et al.	2018
tundra	T004	SRR7151533	68.3533	19.0476	10.1038/s41586-018-0338-1	Woodcroft et al.	2018
tundra	T004	SRR7151534	68.3533	19.0476	10.1038/s41586-018-0338-1	Woodcroft et al.	2018
tundra	T004	SRR7151535	68.3533	19.0476	10.1038/s41586-018-0338-1	Woodcroft et al.	2018
tundra	T004	SRR7151536	68.3533	19.0476	10.1038/s41586-018-0338-1	Woodcroft et al.	2018
tundra	T004	SRR7151537	68.3533	19.0476	10.1038/s41586-018-0338-1	Woodcroft et al.	2018
tundra	T004	SRR7151538	68.3533	19.0476	10.1038/s41586-018-0338-1	Woodcroft et al.	2018
tundra	T004	SRR7151539	68.3533	19.0476	10.1038/s41586-018-0338-1	Woodcroft et al.	2018
tundra	T004	SRR7151540	68.3533	19.0475	10.1038/s41586-018-0338-1	Woodcroft et al.	2018
tundra	T004	SRR7151541	68.3533	19.0475	10.1038/s41586-018-0338-1	Woodcroft et al.	2018
tundra	T004	SRR7151542	68.3533	19.0475	10.1038/s41586-018-0338-1	Woodcroft et al.	2018
tundra	T004	SRR7151543	68.3534	19.0466	10.1038/s41586-018-0338-1	Woodcroft et al.	2018
tundra	T004	SRR7151544	68.3534	19.0468	10.1038/s41586-018-0338-1	Woodcroft et al.	2018
tundra	T004	SRR7151545	68.3535	19.0473	10.1038/s41586-018-0338-1	Woodcroft et al.	2018
tundra	T004	SRR7151546	68.3535	19.0473	10.1038/s41586-018-0338-1	Woodcroft et al.	2018
tundra	T004	SRR7151547	68.3535	19.0473	10.1038/s41586-018-0338-1	Woodcroft et al.	2018
tundra	T004	SRR7151548	68.3535	19.0473	10.1038/s41586-018-0338-1	Woodcroft et al.	2018
tundra	T004	SRR7151549	68.3535	19.0473	10.1038/s41586-018-0338-1	Woodcroft et al.	2018
tundra	T004	SRR7151550	68.3535	19.0473	10.1038/s41586-018-0338-1	Woodcroft et al.	2018
tundra	T004	SRR7151551	68.3535	19.0473	10.1038/s41586-018-0338-1	Woodcroft et al.	2018
tundra	T004	SRR7151552	68.3535	19.0473	10.1038/s41586-018-0338-1	Woodcroft et al.	2018
tundra	T004	SRR7151553	68.3535	19.0473	10.1038/s41586-018-0338-1	Woodcroft et al.	2018
tundra	T004	SRR7151554	68.3535	19.0473	10.1038/s41586-018-0338-1	Woodcroft et al.	2018
tundra	T004	SRR7151555	68.3535	19.0473	10.1038/s41586-018-0338-1	Woodcroft et al.	2018
tundra	T004	SRR7151556	68.3535	19.0473	10.1038/s41586-018-0338-1	Woodcroft et al.	2018
tundra	T004	SRR7151557	68.3535	19.0473	10.1038/s41586-018-0338-1	Woodcroft et al.	2018
tundra	T004	SRR7151558	68.3535	19.0473	10.1038/s41586-018-0338-1	Woodcroft et al.	2018
tundra	T004	SRR7151559	68.3534	19.0475	10.1038/s41586-018-0338-1	Woodcroft et al.	2018
tundra	T004	SRR7151560	68.3534	19.0475	10.1038/s41586-018-0338-1	Woodcroft et al.	2018
tundra	T004	SRR7151561	68.3534	19.0475	10.1038/s41586-018-0338-1	Woodcroft et al.	2018
tundra	T004	SRR7151562	68.3535	19.0473	10.1038/s41586-018-0338-1	Woodcroft et al.	2018
tundra	T004	SRR7151563	68.3533	19.0476	10.1038/s41586-018-0338-1	Woodcroft et al.	2018
tundra	T004	SRR7151564	68.3533	19.0476	10.1038/s41586-018-0338-1	Woodcroft et al.	2018
tundra	T004	SRR7151565	68.3534	19.0468	10.1038/s41586-018-0338-1	Woodcroft et al.	2018
tundra	T004	SRR7151566	68.3534	19.0468	10.1038/s41586-018-0338-1	Woodcroft et al.	2018
tundra	T004	SRR7151567	68.3534	19.0468	10.1038/s41586-018-0338-1	Woodcroft et al.	2018
tundra	T004	SRR7151568	68.3534	19.0468	10.1038/s41586-018-0338-1	Woodcroft et al.	2018
tundra	T004	SRR7151569	68.3534	19.0468	10.1038/s41586-018-0338-1	Woodcroft et al.	2018
tundra	T004	SRR7151570	68.3534	19.0468	10.1038/s41586-018-0338-1	Woodcroft et al.	2018
tundra	T004	SRR7151571	68.3534	19.0468	10.1038/s41586-018-0338-1	Woodcroft et al.	2018
tundra	T004	SRR7151572	68.3534	19.0468	10.1038/s41586-018-0338-1	Woodcroft et al.	2018
tundra	T004	SRR7151573	68.3533	19.0469	10.1038/s41586-018-0338-1	Woodcroft et al.	2018
tundra	T004	SRR7151574	68.3533	19.0469	10.1038/s41586-018-0338-1	Woodcroft et al.	2018
tundra	T004	SRR7151575	68.3533	19.0476	10.1038/s41586-018-0338-1	Woodcroft et al.	2018
tundra	T004	SRR7151576	68.3533	19.0469	10.1038/s41586-018-0338-1	Woodcroft et al.	2018
tundra	T004	SRR7151577	68.3533	19.0476	10.1038/s41586-018-0338-1	Woodcroft et al.	2018
tundra	T004	SRR7151578	68.3533	19.0476	10.1038/s41586-018-0338-1	Woodcroft et al.	2018
tundra	T004	SRR7151579	68.3534	19.0473	10.1038/s41586-018-0338-1	Woodcroft et al.	2018
tundra	T004	SRR7151580	68.3534	19.0468	10.1038/s41586-018-0338-1	Woodcroft et al.	2018
tundra	T004	SRR7151581	68.3535	19.0473	10.1038/s41586-018-0338-1	Woodcroft et al.	2018
tundra	T004	SRR7151582	68.3535	19.0473	10.1038/s41586-018-0338-1	Woodcroft et al.	2018
tundra	T004	SRR7151583	68.3535	19.0473	10.1038/s41586-018-0338-1	Woodcroft et al.	2018
tundra	T004	SRR7151584	68.3535	19.0473	10.1038/s41586-018-0338-1	Woodcroft et al.	2018
tundra	T004	SRR7151585	68.3535	19.0473	10.1038/s41586-018-0338-1	Woodcroft et al.	2018
tundra	T004	SRR7151586	68.3535	19.0473	10.1038/s41586-018-0338-1	Woodcroft et al.	2018
tundra	T004	SRR7151587	68.3535	19.0473	10.1038/s41586-018-0338-1	Woodcroft et al.	2018
tundra	T004	SRR7151588	68.3537	19.0476	10.1038/s41586-018-0338-1	Woodcroft et al.	2018
tundra	T004	SRR7151589	68.3537	19.0476	10.1038/s41586-018-0338-1	Woodcroft et al.	2018
tundra	T004	SRR7151590	68.3537	19.0476	10.1038/s41586-018-0338-1	Woodcroft et al.	2018
tundra	T004	SRR7151591	68.3534	19.0467	10.1038/s41586-018-0338-1	Woodcroft et al.	2018
tundra	T004	SRR7151592	68.3534	19.0467	10.1038/s41586-018-0338-1	Woodcroft et al.	2018
tundra	T004	SRR7151593	68.3533	19.0466	10.1038/s41586-018-0338-1	Woodcroft et al.	2018
tundra	T004	SRR7151594	68.3533	19.0466	10.1038/s41586-018-0338-1	Woodcroft et al.	2018
tundra	T004	SRR7151595	68.3533	19.0466	10.1038/s41586-018-0338-1	Woodcroft et al.	2018
tundra	T004	SRR7151596	68.3534	19.0467	10.1038/s41586-018-0338-1	Woodcroft et al.	2018
tundra	T004	SRR7151597	68.3533	19.0475	10.1038/s41586-018-0338-1	Woodcroft et al.	2018
tundra	T004	SRR7151598	68.3533	19.0468	10.1038/s41586-018-0338-1	Woodcroft et al.	2018
tundra	T004	SRR7151599	68.3533	19.0468	10.1038/s41586-018-0338-1	Woodcroft et al.	2018
tundra	T004	SRR7151600	68.3533	19.0468	10.1038/s41586-018-0338-1	Woodcroft et al.	2018
tundra	T004	SRR7151601	68.3535	19.0474	10.1038/s41586-018-0338-1	Woodcroft et al.	2018
tundra	T004	SRR7151602	68.3535	19.0474	10.1038/s41586-018-0338-1	Woodcroft et al.	2018
tundra	T004	SRR7151603	68.3534	19.0468	10.1038/s41586-018-0338-1	Woodcroft et al.	2018
tundra	T004	SRR7151604	68.3534	19.0468	10.1038/s41586-018-0338-1	Woodcroft et al.	2018
tundra	T004	SRR7151605	68.3535	19.0474	10.1038/s41586-018-0338-1	Woodcroft et al.	2018
tundra	T004	SRR7151606	68.3534	19.0468	10.1038/s41586-018-0338-1	Woodcroft et al.	2018
tundra	T004	SRR7151607	68.3533	19.0467	10.1038/s41586-018-0338-1	Woodcroft et al.	2018
tundra	T004	SRR7151608	68.3533	19.0467	10.1038/s41586-018-0338-1	Woodcroft et al.	2018
tundra	T004	SRR7151609	68.3534	19.0468	10.1038/s41586-018-0338-1	Woodcroft et al.	2018
tundra	T004	SRR7151610	68.3533	19.0467	10.1038/s41586-018-0338-1	Woodcroft et al.	2018
tundra	T004	SRR7151611	68.3533	19.0466	10.1038/s41586-018-0338-1	Woodcroft et al.	2018
tundra	T004	SRR7151612	68.3534	19.0467	10.1038/s41586-018-0338-1	Woodcroft et al.	2018
tundra	T004	SRR7151613	68.3533	19.0475	10.1038/s41586-018-0338-1	Woodcroft et al.	2018
tundra	T004	SRR7151614	68.3532	19.0469	10.1038/s41586-018-0338-1	Woodcroft et al.	2018
tundra	T004	SRR7151615	68.3532	19.0469	10.1038/s41586-018-0338-1	Woodcroft et al.	2018
tundra	T004	SRR7151616	68.3532	19.0469	10.1038/s41586-018-0338-1	Woodcroft et al.	2018
tundra	T004	SRR7151617	68.3532	19.0469	10.1038/s41586-018-0338-1	Woodcroft et al.	2018
tundra	T004	SRR7151618	68.3533	19.0466	10.1038/s41586-018-0338-1	Woodcroft et al.	2018
tundra	T004	SRR7151619	68.3533	19.0466	10.1038/s41586-018-0338-1	Woodcroft et al.	2018
tundra	T004	SRR7151620	68.3533	19.0466	10.1038/s41586-018-0338-1	Woodcroft et al.	2018
tundra	T004	SRR7151621	68.3533	19.0466	10.1038/s41586-018-0338-1	Woodcroft et al.	2018
tundra	T004	SRR7151623	68.3533	19.0476	10.1038/s41586-018-0338-1	Woodcroft et al.	2018
tundra	T004	SRR7151624	68.3534	19.0472	10.1038/s41586-018-0338-1	Woodcroft et al.	2018
tundra	T004	SRR7151625	68.3534	19.0472	10.1038/s41586-018-0338-1	Woodcroft et al.	2018
tundra	T004	SRR7151626	68.3534	19.0472	10.1038/s41586-018-0338-1	Woodcroft et al.	2018
tundra	T004	SRR7151627	68.3534	19.0472	10.1038/s41586-018-0338-1	Woodcroft et al.	2018
tundra	T004	SRR7151628	68.3534	19.0473	10.1038/s41586-018-0338-1	Woodcroft et al.	2018
tundra	T004	SRR7151629	68.3535	19.0473	10.1038/s41586-018-0338-1	Woodcroft et al.	2018
tundra	T004	SRR7151630	68.3533	19.0476	10.1038/s41586-018-0338-1	Woodcroft et al.	2018
tundra	T004	SRR7151631	68.3534	19.0473	10.1038/s41586-018-0338-1	Woodcroft et al.	2018
tundra	T004	SRR7151632	68.3533	19.0475	10.1038/s41586-018-0338-1	Woodcroft et al.	2018
tundra	T004	SRR7151633	68.3533	19.0475	10.1038/s41586-018-0338-1	Woodcroft et al.	2018
tundra	T004	SRR7151634	68.3533	19.0475	10.1038/s41586-018-0338-1	Woodcroft et al.	2018
tundra	T004	SRR7151635	68.3533	19.0475	10.1038/s41586-018-0338-1	Woodcroft et al.	2018
tundra	T004	SRR7151636	68.3534	19.0467	10.1038/s41586-018-0338-1	Woodcroft et al.	2018
tundra	T004	SRR7151637	68.3533	19.0468	10.1038/s41586-018-0338-1	Woodcroft et al.	2018
tundra	T004	SRR7151638	68.3535	19.0474	10.1038/s41586-018-0338-1	Woodcroft et al.	2018
tundra	T004	SRR7151639	68.3535	19.0474	10.1038/s41586-018-0338-1	Woodcroft et al.	2018
tundra	T004	SRR7151640	68.3535	19.0474	10.1038/s41586-018-0338-1	Woodcroft et al.	2018
tundra	T004	SRR7151641	68.3535	19.0472	10.1038/s41586-018-0338-1	Woodcroft et al.	2018
tundra	T004	SRR7151642	68.3534	19.0467	10.1038/s41586-018-0338-1	Woodcroft et al.	2018
tundra	T004	SRR7151643	68.3534	19.0467	10.1038/s41586-018-0338-1	Woodcroft et al.	2018
tundra	T004	SRR7151644	68.3534	19.0468	10.1038/s41586-018-0338-1	Woodcroft et al.	2018
tundra	T004	SRR7151645	68.3533	19.0475	10.1038/s41586-018-0338-1	Woodcroft et al.	2018
tundra	T004	SRR7151646	68.3532	19.0469	10.1038/s41586-018-0338-1	Woodcroft et al.	2018
tundra	T004	SRR7151647	68.3535	19.0472	10.1038/s41586-018-0338-1	Woodcroft et al.	2018
tundra	T004	SRR7151648	68.3533	19.0475	10.1038/s41586-018-0338-1	Woodcroft et al.	2018
tundra	T004	SRR7151649	68.3535	19.0472	10.1038/s41586-018-0338-1	Woodcroft et al.	2018
tundra	T004	SRR7151650	68.3535	19.0472	10.1038/s41586-018-0338-1	Woodcroft et al.	2018
tundra	T004	SRR7151651	68.3535	19.0472	10.1038/s41586-018-0338-1	Woodcroft et al.	2018
tundra	T004	SRR7151652	68.3535	19.0472	10.1038/s41586-018-0338-1	Woodcroft et al.	2018
tundra	T004	SRR7151653	68.3535	19.0472	10.1038/s41586-018-0338-1	Woodcroft et al.	2018
tundra	T004	SRR7151654	68.3535	19.0472	10.1038/s41586-018-0338-1	Woodcroft et al.	2018
tundra	T004	SRR7151655	68.3535	19.0472	10.1038/s41586-018-0338-1	Woodcroft et al.	2018
tundra	T004	SRR7151656	68.3535	19.0472	10.1038/s41586-018-0338-1	Woodcroft et al.	2018
tundra	T004	SRR7151657	68.3533	19.0466	10.1038/s41586-018-0338-1	Woodcroft et al.	2018
tundra	T004	SRR7151658	68.3533	19.0466	10.1038/s41586-018-0338-1	Woodcroft et al.	2018
tundra	T004	SRR7151659	68.3533	19.0469	10.1038/s41586-018-0338-1	Woodcroft et al.	2018
tundra	T004	SRR7151660	68.3533	19.0475	10.1038/s41586-018-0338-1	Woodcroft et al.	2018
tundra	T004	SRR7151661	68.3533	19.0476	10.1038/s41586-018-0338-1	Woodcroft et al.	2018
tundra	T004	SRR7151662	68.3533	19.0476	10.1038/s41586-018-0338-1	Woodcroft et al.	2018
tundra	T004	SRR7151663	68.3533	19.0475	10.1038/s41586-018-0338-1	Woodcroft et al.	2018
tundra	T004	SRR7151664	68.3533	19.0475	10.1038/s41586-018-0338-1	Woodcroft et al.	2018
tundra	T004	SRR7151665	68.3533	19.0467	10.1038/s41586-018-0338-1	Woodcroft et al.	2018
tundra	T004	SRR7151666	68.3533	19.0475	10.1038/s41586-018-0338-1	Woodcroft et al.	2018
tundra	T004	SRR7151667	68.3535	19.0473	10.1038/s41586-018-0338-1	Woodcroft et al.	2018
tundra	T004	SRR7151668	68.3535	19.0471	10.1038/s41586-018-0338-1	Woodcroft et al.	2018
tundra	T004	SRR7151669	68.3534	19.0476	10.1038/s41586-018-0338-1	Woodcroft et al.	2018
tundra	T004	SRR7151670	68.3534	19.0476	10.1038/s41586-018-0338-1	Woodcroft et al.	2018
tundra	T004	SRR7151671	68.3534	19.0476	10.1038/s41586-018-0338-1	Woodcroft et al.	2018
tundra	T004	SRR7151672	68.3534	19.0476	10.1038/s41586-018-0338-1	Woodcroft et al.	2018
tundra	T004	SRR7151673	68.3533	19.0475	10.1038/s41586-018-0338-1	Woodcroft et al.	2018
tundra	T004	SRR7151674	68.3533	19.0475	10.1038/s41586-018-0338-1	Woodcroft et al.	2018
tundra	T004	SRR7151675	68.3533	19.0475	10.1038/s41586-018-0338-1	Woodcroft et al.	2018
tundra	T004	SRR7151676	68.3533	19.0475	10.1038/s41586-018-0338-1	Woodcroft et al.	2018
tundra	T004	SRR7151677	68.3535	19.0473	10.1038/s41586-018-0338-1	Woodcroft et al.	2018
tundra	T004	SRR7151678	68.3535	19.0473	10.1038/s41586-018-0338-1	Woodcroft et al.	2018
tundra	T004	SRR7151679	68.3535	19.0473	10.1038/s41586-018-0338-1	Woodcroft et al.	2018
tundra	T004	SRR7151680	68.3535	19.0473	10.1038/s41586-018-0338-1	Woodcroft et al.	2018
tundra	T004	SRR7151681	68.3533	19.0476	10.1038/s41586-018-0338-1	Woodcroft et al.	2018
tundra	T004	SRR7151682	68.3534	19.0476	10.1038/s41586-018-0338-1	Woodcroft et al.	2018
tundra	T004	SRR7151683	68.3534	19.0466	10.1038/s41586-018-0338-1	Woodcroft et al.	2018
tundra	T004	SRR7151684	68.3533	19.0466	10.1038/s41586-018-0338-1	Woodcroft et al.	2018
tundra	T004	SRR7151685	68.3533	19.0475	10.1038/s41586-018-0338-1	Woodcroft et al.	2018
tundra	T004	SRR7151686	68.3533	19.0475	10.1038/s41586-018-0338-1	Woodcroft et al.	2018
tundra	T004	SRR7151687	68.3533	19.0476	10.1038/s41586-018-0338-1	Woodcroft et al.	2018
tundra	T004	SRR7151688	68.3533	19.0476	10.1038/s41586-018-0338-1	Woodcroft et al.	2018
tundra	T004	SRR7151689	68.3534	19.0472	10.1038/s41586-018-0338-1	Woodcroft et al.	2018
tundra	T004	SRR7151690	68.3534	19.0472	10.1038/s41586-018-0338-1	Woodcroft et al.	2018
tundra	T004	SRR7151691	68.3534	19.0472	10.1038/s41586-018-0338-1	Woodcroft et al.	2018
tundra	T004	SRR7151692	68.3533	19.0475	10.1038/s41586-018-0338-1	Woodcroft et al.	2018
tundra	T004	SRR7151693	68.3535	19.0473	10.1038/s41586-018-0338-1	Woodcroft et al.	2018
tundra	T004	SRR7151694	68.3535	19.0471	10.1038/s41586-018-0338-1	Woodcroft et al.	2018
tundra	T004	SRR7151695	68.3535	19.0471	10.1038/s41586-018-0338-1	Woodcroft et al.	2018
tundra	T004	SRR7151696	68.3535	19.0474	10.1038/s41586-018-0338-1	Woodcroft et al.	2018
tundra	T004	SRR7151697	68.3535	19.0474	10.1038/s41586-018-0338-1	Woodcroft et al.	2018
tundra	T004	SRR7151698	68.3534	19.0475	10.1038/s41586-018-0338-1	Woodcroft et al.	2018
tundra	T004	SRR7151699	68.3534	19.0475	10.1038/s41586-018-0338-1	Woodcroft et al.	2018
tundra	T004	SRR7151700	68.3534	19.0475	10.1038/s41586-018-0338-1	Woodcroft et al.	2018
tundra	T004	SRR7151701	68.3533	19.0475	10.1038/s41586-018-0338-1	Woodcroft et al.	2018
tundra	T004	SRR7151702	68.3534	19.0467	10.1038/s41586-018-0338-1	Woodcroft et al.	2018
tundra	T004	SRR7151703	68.3534	19.0467	10.1038/s41586-018-0338-1	Woodcroft et al.	2018
tundra	T004	SRR7151704	68.3534	19.0467	10.1038/s41586-018-0338-1	Woodcroft et al.	2018
tundra	T004	SRR7151705	68.3534	19.0467	10.1038/s41586-018-0338-1	Woodcroft et al.	2018
tundra	T004	SRR7151706	68.3535	19.0474	10.1038/s41586-018-0338-1	Woodcroft et al.	2018
tundra	T004	SRR7151707	68.3534	19.0474	10.1038/s41586-018-0338-1	Woodcroft et al.	2018
tundra	T004	SRR7151708	68.3534	19.0474	10.1038/s41586-018-0338-1	Woodcroft et al.	2018
tundra	T004	SRR7151709	68.3534	19.0474	10.1038/s41586-018-0338-1	Woodcroft et al.	2018
tundra	T004	SRR7151710	68.3533	19.0475	10.1038/s41586-018-0338-1	Woodcroft et al.	2018
tundra	T004	SRR7151711	68.3533	19.0475	10.1038/s41586-018-0338-1	Woodcroft et al.	2018
tundra	T004	SRR7151712	68.3533	19.0468	10.1038/s41586-018-0338-1	Woodcroft et al.	2018
tundra	T004	SRR7151713	68.3533	19.0466	10.1038/s41586-018-0338-1	Woodcroft et al.	2018
tundra	T004	SRR7151714	68.3533	19.0466	10.1038/s41586-018-0338-1	Woodcroft et al.	2018
tundra	T004	SRR7151715	68.3533	19.0466	10.1038/s41586-018-0338-1	Woodcroft et al.	2018
tundra	T004	SRR7151716	68.3535	19.0471	10.1038/s41586-018-0338-1	Woodcroft et al.	2018
tundra	T004	SRR7151717	68.3535	19.0471	10.1038/s41586-018-0338-1	Woodcroft et al.	2018
tundra	T004	SRR7151718	68.3535	19.0473	10.1038/s41586-018-0338-1	Woodcroft et al.	2018
tundra	T004	SRR7151719	68.3535	19.0474	10.1038/s41586-018-0338-1	Woodcroft et al.	2018
tundra	T004	SRR7151720	68.3533	19.0468	10.1038/s41586-018-0338-1	Woodcroft et al.	2018
tundra	T004	SRR7151721	68.3535	19.0471	10.1038/s41586-018-0338-1	Woodcroft et al.	2018
tundra	T004	SRR7151722	68.3534	19.0466	10.1038/s41586-018-0338-1	Woodcroft et al.	2018
tundra	T004	SRR7151723	68.3533	19.0467	10.1038/s41586-018-0338-1	Woodcroft et al.	2018
tundra	T004	SRR7151724	68.3534	19.0468	10.1038/s41586-018-0338-1	Woodcroft et al.	2018
tundra	T004	SRR7151725	68.3533	19.0467	10.1038/s41586-018-0338-1	Woodcroft et al.	2018
tundra	T004	SRR7151726	68.3533	19.0467	10.1038/s41586-018-0338-1	Woodcroft et al.	2018
tundra	T004	SRR7151727	68.3533	19.0467	10.1038/s41586-018-0338-1	Woodcroft et al.	2018
tundra	T004	SRR7151728	68.3533	19.0467	10.1038/s41586-018-0338-1	Woodcroft et al.	2018
tundra	T004	SRR7151729	68.3533	19.0467	10.1038/s41586-018-0338-1	Woodcroft et al.	2018
tundra	T004	SRR7151730	68.3533	19.0467	10.1038/s41586-018-0338-1	Woodcroft et al.	2018
tundra	T004	SRR7151731	68.3534	19.0468	10.1038/s41586-018-0338-1	Woodcroft et al.	2018
tundra	T004	SRR7151732	68.3534	19.0468	10.1038/s41586-018-0338-1	Woodcroft et al.	2018
tundra	T004	SRR7151733	68.3534	19.0475	10.1038/s41586-018-0338-1	Woodcroft et al.	2018
tundra	T004	SRR7151734	68.3534	19.0475	10.1038/s41586-018-0338-1	Woodcroft et al.	2018
tundra	T004	SRR7151735	68.3534	19.0467	10.1038/s41586-018-0338-1	Woodcroft et al.	2018
tundra	T004	SRR7151736	68.3534	19.0475	10.1038/s41586-018-0338-1	Woodcroft et al.	2018
tundra	T004	SRR7151737	68.3533	19.0476	10.1038/s41586-018-0338-1	Woodcroft et al.	2018
tundra	T004	SRR7151738	68.3533	19.0475	10.1038/s41586-018-0338-1	Woodcroft et al.	2018
tundra	T004	SRR7151739	68.3533	19.0476	10.1038/s41586-018-0338-1	Woodcroft et al.	2018
tundra	T004	SRR7151740	68.3533	19.0476	10.1038/s41586-018-0338-1	Woodcroft et al.	2018
tundra	T004	SRR7151741	68.3533	19.0475	10.1038/s41586-018-0338-1	Woodcroft et al.	2018
tundra	T004	SRR7151742	68.3534	19.0467	10.1038/s41586-018-0338-1	Woodcroft et al.	2018
tundra	T004	SRR7151743	68.3534	19.0467	10.1038/s41586-018-0338-1	Woodcroft et al.	2018
