# Supplementary material for: Global soil metagenomics reveals distribution and predominance of Deltaproteobacteria in nitrogen-fixing microbiome
Source: Microbiome. 2024 May 24;12:95. doi: 10.1186/s40168-024-01812-1 (PMC11127431; doi:10.1186/s40168-024-01812-1)
Supplement: Supplementary file 5 — Supplementary Material 4. [file 40168_2024_1812_MOESM4_ESM.xlsx]

## Sheet: TableS2
Table S6. Accession numbers of nifH amplicon sequences on DDBJ DRA. See also Tables S1, S4, and S5 for sample attributes, primers, and PCR conditions, respectively.
DDBJ DRA Run ID	Primer pair	DNA polymerase	Sample
DRR522670	Pol	DreamTaq	C032
DRR522671	Pol	DreamTaq	C032
DRR522672	Pol	DreamTaq	C032
DRR522673	Pol	DreamTaq	P039
DRR522674	Pol	DreamTaq	P039
DRR522675	Pol	DreamTaq	P039
DRR522676	Pol	DreamTaq	C033
DRR522677	Pol	DreamTaq	C033
DRR522678	Pol	DreamTaq	C033
DRR522679	Pol	DreamTaq	P040
DRR522680	Pol	DreamTaq	P040
DRR522681	Pol	DreamTaq	P040
DRR522682	Pol	DreamTaq	C034
DRR522683	Pol	DreamTaq	C034
DRR522684	Pol	DreamTaq	C034
DRR522685	Pol	DreamTaq	P041
DRR522686	Pol	DreamTaq	P041
DRR522687	Pol	DreamTaq	P041
DRR522688	Pol	ExTaq	C032
DRR522689	Pol	ExTaq	C032
DRR522690	Pol	ExTaq	C032
DRR522691	Pol	ExTaq	P039
DRR522692	Pol	ExTaq	P039
DRR522693	Pol	ExTaq	P039
DRR522694	Pol	ExTaq	C033
DRR522695	Pol	ExTaq	C033
DRR522696	Pol	ExTaq	C033
DRR522697	Pol	ExTaq	P040
DRR522698	Pol	ExTaq	P040
DRR522699	Pol	ExTaq	P040
DRR522700	Pol	ExTaq	C034
DRR522701	Pol	ExTaq	C034
DRR522702	Pol	ExTaq	C034
DRR522703	Pol	ExTaq	P041
DRR522704	Pol	ExTaq	P041
DRR522705	Pol	ExTaq	P041
DRR522706	Pol	KODOne	C032
DRR522707	Pol	KODOne	C032
DRR522708	Pol	KODOne	C032
DRR522709	Pol	KODOne	P039
DRR522710	Pol	KODOne	P039
DRR522711	Pol	KODOne	P039
DRR522712	Pol	KODOne	C033
DRR522713	Pol	KODOne	C033
DRR522714	Pol	KODOne	C033
DRR522715	Pol	KODOne	P040
DRR522716	Pol	KODOne	P040
DRR522717	Pol	KODOne	P040
DRR522718	Pol	KODOne	C034
DRR522719	Pol	KODOne	C034
DRR522720	Pol	KODOne	C034
DRR522721	Pol	KODOne	P041
DRR522722	Pol	KODOne	P041
DRR522723	Pol	KODOne	P041
DRR522724	Rösch	DreamTaq	C032
DRR522725	Rösch	DreamTaq	C032
DRR522726	Rösch	DreamTaq	C032
DRR522727	Rösch	DreamTaq	P039
DRR522728	Rösch	DreamTaq	P039
DRR522729	Rösch	DreamTaq	P039
DRR522730	Rösch	DreamTaq	C033
DRR522731	Rösch	DreamTaq	C033
DRR522732	Rösch	DreamTaq	C033
DRR522733	Rösch	DreamTaq	P040
DRR522734	Rösch	DreamTaq	P040
DRR522735	Rösch	DreamTaq	P040
DRR522736	Rösch	DreamTaq	C034
DRR522737	Rösch	DreamTaq	C034
DRR522738	Rösch	DreamTaq	C034
DRR522739	Rösch	DreamTaq	P041
DRR522740	Rösch	DreamTaq	P041
DRR522741	Rösch	DreamTaq	P041
DRR522742	Rösch	ExTaq	C032
DRR522743	Rösch	ExTaq	C032
DRR522744	Rösch	ExTaq	C032
DRR522745	Rösch	ExTaq	P039
DRR522746	Rösch	ExTaq	P039
DRR522747	Rösch	ExTaq	P039
DRR522748	Rösch	ExTaq	C033
DRR522749	Rösch	ExTaq	C033
DRR522750	Rösch	ExTaq	C033
DRR522751	Rösch	ExTaq	P040
DRR522752	Rösch	ExTaq	P040
DRR522753	Rösch	ExTaq	P040
DRR522754	Rösch	ExTaq	C034
DRR522755	Rösch	ExTaq	C034
DRR522756	Rösch	ExTaq	C034
DRR522757	Rösch	ExTaq	P041
DRR522758	Rösch	ExTaq	P041
DRR522759	Rösch	ExTaq	P041
DRR522760	Rösch	KODOne	C032
DRR522761	Rösch	KODOne	C032
DRR522762	Rösch	KODOne	C032
DRR522763	Rösch	KODOne	P039
DRR522764	Rösch	KODOne	P039
DRR522765	Rösch	KODOne	P039
DRR522766	Rösch	KODOne	C033
DRR522767	Rösch	KODOne	C033
DRR522768	Rösch	KODOne	C033
DRR522769	Rösch	KODOne	P040
DRR522770	Rösch	KODOne	P040
DRR522771	Rösch	KODOne	P040
DRR522772	Rösch	KODOne	C034
DRR522773	Rösch	KODOne	C034
DRR522774	Rösch	KODOne	C034
DRR522775	Rösch	KODOne	P041
DRR522776	Rösch	KODOne	P041
DRR522777	Rösch	KODOne	P041
DRR522778	UFUniv	DreamTaq	C032
DRR522779	UFUniv	DreamTaq	C032
DRR522780	UFUniv	DreamTaq	C032
DRR522781	UFUniv	DreamTaq	P039
DRR522782	UFUniv	DreamTaq	P039
DRR522783	UFUniv	DreamTaq	P039
DRR522784	UFUniv	DreamTaq	C033
DRR522785	UFUniv	DreamTaq	C033
DRR522786	UFUniv	DreamTaq	C033
DRR522787	UFUniv	DreamTaq	P040
DRR522788	UFUniv	DreamTaq	P040
DRR522789	UFUniv	DreamTaq	P040
DRR522790	UFUniv	DreamTaq	C034
DRR522791	UFUniv	DreamTaq	C034
DRR522792	UFUniv	DreamTaq	C034
DRR522793	UFUniv	DreamTaq	P041
DRR522794	UFUniv	DreamTaq	P041
DRR522795	UFUniv	DreamTaq	P041
DRR522796	UFUniv	KODOne	C032
DRR522797	UFUniv	KODOne	C032
DRR522798	UFUniv	KODOne	C032
DRR522799	UFUniv	KODOne	P039
DRR522800	UFUniv	KODOne	P039
DRR522801	UFUniv	KODOne	P039
DRR522802	UFUniv	KODOne	C033
DRR522803	UFUniv	KODOne	C033
DRR522804	UFUniv	KODOne	C033
DRR522805	UFUniv	KODOne	P040
DRR522806	UFUniv	KODOne	P040
DRR522807	UFUniv	KODOne	P040
DRR522808	UFUniv	KODOne	C034
DRR522809	UFUniv	KODOne	C034
DRR522810	UFUniv	KODOne	C034
DRR522811	UFUniv	KODOne	P041
DRR522812	UFUniv	KODOne	P041
DRR522813	UFUniv	KODOne	P041
DRR522814	Ueda	DreamTaq	C032
DRR522815	Ueda	DreamTaq	C032
DRR522816	Ueda	DreamTaq	C032
DRR522817	Ueda	DreamTaq	P039
DRR522818	Ueda	DreamTaq	P039
DRR522819	Ueda	DreamTaq	P039
DRR522820	Ueda	DreamTaq	C033
DRR522821	Ueda	DreamTaq	C033
DRR522822	Ueda	DreamTaq	C033
DRR522823	Ueda	DreamTaq	P040
DRR522824	Ueda	DreamTaq	P040
DRR522825	Ueda	DreamTaq	P040
DRR522826	Ueda	DreamTaq	C034
DRR522827	Ueda	DreamTaq	C034
DRR522828	Ueda	DreamTaq	C034
DRR522829	Ueda	DreamTaq	P041
DRR522830	Ueda	DreamTaq	P041
DRR522831	Ueda	DreamTaq	P041
DRR522832	Ueda	KODOne	C032
DRR522833	Ueda	KODOne	C032
DRR522834	Ueda	KODOne	C032
DRR522835	Ueda	KODOne	P039
DRR522836	Ueda	KODOne	P039
DRR522837	Ueda	KODOne	P039
DRR522838	Ueda	KODOne	C033
DRR522839	Ueda	KODOne	C033
DRR522840	Ueda	KODOne	C033
DRR522841	Ueda	KODOne	P040
DRR522842	Ueda	KODOne	P040
DRR522843	Ueda	KODOne	P040
DRR522844	Ueda	KODOne	C034
DRR522845	Ueda	KODOne	C034
DRR522846	Ueda	KODOne	C034
DRR522847	Ueda	KODOne	P041
DRR522848	Ueda	KODOne	P041
DRR522849	Ueda	KODOne	P041
